# Supplementary material for: The Odorant Receptor Co-Receptor from the Bed Bug, Cimex lectularius L
Source: PLoS One. 2014 Nov 20;9(11):e113692. doi: 10.1371/journal.pone.0113692 (PMC4239089; doi:10.1371/journal.pone.0113692)
Supplement: Table S1 — Contigs of OBP genes potentially involved in olfaction. (XLSX) [file pone.0113692.s002.xlsx]

## Sheet: Sheet1
Rhodnius gene	Contig	e-val	start aa	stop aa
RPRC007008	c46479_g1_i1	2e-11	10	148
	c133359_g1_i1	1e-08	6	142
	c45028_g1_i1	2e-08	1	146
	c63606_g1_i3	1e-07	6	132
RPRC000527	c62840_g1_i1	4e-08	2	55
RPRC000274	c51524_g1_i1	2e-67	4	161
RPRC000593	c25708_g1_i1	2e-11	1	137
	c64080_g3_i1	5e-06	8	130
RPRC001924	c50865_g2_i1	3e-42	4	143
	c162595_g1_i1	2e-13	4	136
	c52471_g1_i2	9e-05	1	131
RPRC000564	c35021_g1_i1	4e-12	1	109
>c25708_g1_i1 len=911 path=[153:0-910]
CTGCAGAGCATAGGTGTACTTTGTTGCGAAACAATTTCCAATCGTCAGACATGAAGTTTC
TCTTCGCATTGGTCATTGTCGTTTCGGCGATCAGCATTGGCTCCTCTGCAATAAATAAAG
ATCTTGCGGCTAAAATCATGGCAGTGAGCCAGCAGTGCAAAGAAGAATACAAAGTTGACG
ATGAGACATTCTCAAAGTTCATGAATTTCGAAAAAGCCCCCGAGAGTGAGGATGGGATGT
GTATGGTGGCCTGCTATGTAAAGAATATGGGCTATTTCCACGACGGCAAATTCGACATGG
ATGTCATTAAGGAAGGAAACAGGCAGAAATGGGATGACAATGCAACCGTTCAACTAGCTA
ATGAAATCGCCAAGGACTGCATCGAAAAATTTGGGGCCGACGATAATGAGTGCCACCTGG
CTGGGAGAGTGTTAAAATGCGTATTTGACAACGGATACAAGGGTGAACTTCCGAAACCTC
AGAGAACATGAAGGCGACTTAGCTGATCGAATATGACATAACCTGGGAACATTAAATTGT
AATTTTTATCATAATATAAGTTCACTTCCAAAACGTTTTCTGCAGCTATATAAAAATACC
TTCTCCCTAAAATATTTGAGCTTTGAAGATACACCACTCTGCTGTTGCGGATATGCATAT
CAAATCCTGCACTATCAGCAAATATGATAGCATAAATCTCATCTGACAGGCAAAAAATTC
CACCCACTTGTAATATAACTTGATTTGTATATATTTTTATATATTAATCAAAGTTTCACG
TTTTTTAACGTTTAATAATTGAGTCTTTGTCTAAAAAAGTAAAAAAAAAGAGTGTAAATT
GGTAAGGAACATGAAAAAAAAATTGCTTTAGATTTTTAATTAGCTTCCATTAATTAAGGT
TTTTGGTTGAG
>c35021_g1_i1 len=1668 path=[1834:0-1667]
AACGAGATGCTCAAATGGCTGCAGTTTAAAACAAAATATGCGCGAAAGAAGAGAAAAAGA
AGGAAAACACGGAGAGGCCCATAACATAGATACATTTAATGACAGTTTAAGTAAATGTAA
GCACGTTTTATCATTAGAAAATTAAATATTGTACCATTAATGTGTCTAATTAATATTGAT
TTTTGTTATAATTAATAATTACATAGTTTTAATTCATTTAAATTGATTCAATTAATTTTA
AATTGTTTGCTATTGTTTTGTTTTTTATCATAAACACTTCTAAATTTATGTACAGTTATA
ATCTTTATAGTTTTATTGTATATATTCCAAACTGGGAAACCGTAAAATAAATAAATGTCA
TTTTTTTATTACAAGAATTACTGGTAACATACATTGAGTTAATCATTGAACTGTACCTTG
GATTATGTTTCAAGCAGATTAATTTTTACAACTTGTCTCTTGATAGCCATTGCACTAATT
TATAAAATAATGGAGAGATCGGTTTGCTAAGCTTAATTCTAGAAAGTTGGAAATTGGTAT
TAAAAATAGCAGTTGTATAGTTGTACATAAGAACATAATATGTATTTGTGATTTTACAGT
TTGCAGTCGAGCCGGGTTTAACACGTCTTAAGATGCAGTAGGATCTTTGATTCCGGCCTC
TTTGGATTTCCGTACAACGCATTCAGACACTGTGCAGGCGTTTTCGCACTTATCGACATC
CTCAACAACAGGTTTGTATTTCGTAGCCACCTCGGCATCACACTGGTCCATGACGGCATC
AAGCTTCGGTAAGTCATCTTTCGTCATTCCTGGGGTTTCTTGAGACATCGCTTTCATACC
CGCGACGTTCATCTTGCCTTCTTCATCGACCAAGTCGAATTTCTGCATGATGCAAAATAT
CATACATTTTCCCTCGGGTGTCTCTGGCAGCTTCTTTTCGGCAATTCGTGTCATCTCATC
GTCAGAAATGTTAGTCGAGTTCTTACATTCAGCAATGTCGTCCATCATGTTATCAAATAA
AGACGCCTGAGAGAAATGGCTCAAAGCAAGGAATATGCTTGCTATGACGGCAGACTTCAT
GATGCTTATGATTTGCACAAATTTTAACATGAATTAATTGTTAAAATCCTTACCGGTCCT
ATTTTATAAAAAAGGTTACACTTCCGGAAAGACAGTCGGAAGTAGTGCGGATGATAATTC
CATCCGGTTGAGTCGTGCGAAATTTTACAATAAAGGGAAAACCTTGGGTCATACAACAAA
AATGAAGCGGTTTTTTTTAATTGTTAAAATGACAAGCCTGTCGGCGTGAGAATCGGATAT
ATTAACTCCATTGCATAGCAATTTGAACAAAAACTGTCTGACTGCGACTAAAAAAATAGT
TTTGTTGAATCTTACCAAAGATACTAGTGTTTTTAAAATTTAATTGACAAATATCAGACA
AAATTTTTAGCAGTGTTGAGGTTTTTGTTGTCCATTTTTTATTTTTAATCAAGCACACCA
AATTAAAACAATTACTTCATATTTATATGCTTAATAGAACATAACAAATATATGGCTATA
CTGAACATTCTTACTAGCATTAAGCTATTACCAACATGCAACTCATGAATATTTTAAGAT
TTTTTTTAATTGCAAAATTATGAATGCTGTAGTACTGTTCAAAATCGG
>c45028_g1_i1 len=697 path=[758:0-696]
TTTTTTTTTTTTTTTTCAGAATTGAAAATGTTTATTAGTTTTGAATTTTTATCAAAATAT
TCATTATTACTTTACGATGTCTTGAAGATCGGTCAGGGTCAATGTTTGATTTGTTGAAAA
TTTTCGTAAGAGCCGTTTCACATTACAAAATTTATTCATCTTTGTGAAGTTCCGGAAGTG
GGAGCGAATGCTTTTCACTATGGGTTTTGAGGCAACTGAGCATTTTCACGGCGGCTTCGC
AGTCCAATGTGACGTCAGTGAGGCTGGTTTCTTTAAGGCAGGTATGGTAAACTTCAGTTG
CCTTCGCAGCTTCTGTTTCGTTATCCCATTTTAATTTGTTTGTACTTTCTACGTTTGCAT
CGTTGAATTTTCCATCAGTCACATATCCCATTTCTTTGAAATAGCAGAAGACAGCGCATT
TTCCATGTTCGGTTTCTGGGAGTTTATGAAATTTGACATATTCCTCGACTGTAGTTAAGT
CCAGGTGGTGTTCTTTCGTGCATTTGGCTACTGCAGCCCTGAGTTTTTCCGAAACCTCTT
TTGTGGCCTTGGAGTTAACAAGGGCGATGGCAACTCCGAGGATTACGAGAGAAAAGAATG
CTTTCATTTTAACGGACGTTTTGCACCTCTTCTTGTAAGCGCCTTGCTAAGTGGGTTTAT
ATACATTTAGTCAAATAGCTACCCCTACCCCTCCTCG
>c46479_g1_i1 len=645 path=[659:0-263 1326:264-288 948:289-420 38:421-644]
GGATAACGTGCTATCAAGTTGGGCGTTCTGTTCGTATAAAAGTCTTTTATTTGTTTCCCT
AGGGATCAGAACTATTTCGCATATCAAAATGCTTCTTGCCAGGACCTTTTTTGCAATTTT
GACACTCTGTGTGATCGCGGCCTCAGCTTATAAGGAAGAGCTACGGAAGACAATGCAAGG
ATGTAAAAATGGCCAGGAAGTTACTGATGCCGAATTGGAAGAATTCCTGAAACCGCTCAT
TCCGACTACCACCGACGAAAAATGTCTAATGGCCTGCGTCTTCAAAGCTTTCAACGTTAT
AATTAACGGCACATACGATCCAAGGCTTGCCCTCGCTGTATCCCAGGACCTGATGAAGGA
CGACCCCGAGAAAGTGAAGAAGATCAAGGATATCATTGAACATTGCGGAGATGACGTGCC
CAAAAAAATGGACAACGAGTGCGACCTCGCTGGCGAGATAATGCAATGCGTTGTAAAATA
TGAGAAGGCCATGGGATTGGCATAATTCTTTCCTAAACCGGAAGGAGAATGTACTATCAC
TGCTGGCAGAACACATTAGAAAAACCTATACTTTCTAGCTTCGTCAAAAAAATGCTGGAC
AAACGTTTTTGAAATAAAAATATTAGATGTTAAATAAAAAAAAAA
>c50865_g2_i1 len=670 path=[1422:0-406 1829:407-669]
TTTTTTTTTTTTTTAAAATTGAAAGATATGGCAGGCCAATTTTATTTAAATAAGATTCAC
ATATTGATTATACTGATCCTATGAAATTGTGTAATGGTGATTGGTATTCCAAATTATTAT
TTTATTTTGTTAATTTTTCTTTAATGCTGCTTCTATGTTGATCTAAAAGTCAGGTGTCTT
GACTCCAAGTTTTTTAGCGTGTTCTGATCCACAAACTGCCATTTTGTAAGCGAATTCACA
TTCATCTGCTCCAACTTCAGTTCCAACTTCTTTGGTACAGTGTTCAATAACTTCTTTTGC
TTTAGAAGCCTGTTCGGGATCTTCTTTGTGAAGAACGTCAGCCAACATCAAAGCGTTGTC
TTTGGAGTAGACGCTGTCCTTCAGAACTTTTCCTTCTTTCAGCATGCAAGCCATGAGACA
CTTGGCTTCAGACGAGGAAGGAACAGGTTCCTTCTTTTTGAATTGTTCAACTTCTTCTTC
GGAGACTGGGTGGGTTTCTTTGCATTTGTTGAACACCTCTACAACTTTTTCCTTTGCTTC
ACCGGCCATGGCGGCGGCGATGAAGGAGGCGACGAGCAAGAGGGCGATGTACTTCATTTT
CTTCGTACGGGAAGTTTTATTTTTGCAAGTTCCTAACAGTTTGCTTCTGTACCCCTTCGG
AGACTGGGAG
>c51524_g1_i1 len=673 path=[791:0-672]
AGGTGAGCCCGTCCCCCGCCCGGGCAACTTCGTTTCACTTTCAAGTCGAACACCATACAG
GCAACATGCATTTCAACCTGCTTCTTCTGTTGGCAGCCACCACCTTCGCCGCCAACCAGG
AAAGACAGTTGTGTCAAGCTCCTACAACAGCACCACAGAAACTTGAAAAGGTCATAGGAC
AATGCCAAGATGAAATCAAATATGCTTTACTCCAAGAAGCTTTGAGTGTACTTGGGGAAA
CAGTTGGCATTGTAAATAATAGGAAATCAACTGAAGGTATTCGTGAAAAACGGGAAGCTT
TCAGTGGAGAGGAAAAGAGGATAGCAGGTTGCCTACTTCAATGTGTCTATAGAAAAATGA
AAGCTGTTGATACCAATGGGATCCCAACGGCCACTGGGCTTGTCAAAATTTACTCTGAAG
GAAATAAAGACCGGAATTACTACCTTGCCACTATTCAGGCTGTCCAGCAATGTTTGGCTC
AGGAGTTGCAAAATAGGACCAATGACCCTAGTCTCCTTAAACAAGAAGGATATACATGCG
ATGTAGCATATGATATGTTTAATTGTGTCAGCAATCAAATTGAATTGGTCTGTGGAAGTA
AACCTTGAGTATTAATTTATAAATAAACTTCAATAAAATTACTGTAAATAAATATAATAT
TGTTTAAAAAAAA
>c52471_g1_i2 len=1921 path=[139:0-414 @19@!:415-1446 1584:1447-1920]
GCACGACCTTGCAGTCCTTTTTGATACCTGTGTTTAAGAGTTAATGCCTGGACAAAGGGT
AATCTATAAAGGATTCGCTGTCATCGCTGACAGTTTAGACATGGATCTGCAATGGAGGTG
CCTACTGCTTCTGGGGCTTACGATTTACCTCCTAGTCCCTTATACCGAAGCCTACATGAC
CCAGGCGCAAATGAAACAGGCGATGAAGACAGTCAGGAACGTTTGCCTGCCTAAGTCTGG
TGTCAGTAAAGATGCATTGGCAAAAATGTTAACAGGTGAATTTGATGCAGAAGATAGAAA
ATTGAAATGTTATTTGGGCTGCGTACTTGGCATGATGCAGGCTGTTAAAAACAACAAAGT
AAGCCTAAATATGATCAGGAACCAGGTGACCAAGATGTTAGCACCGGACGTGAGCAAAAA
AATAATGGCTGCATTCGAAAGCTGCGAGGGATCAACTGGCGAGGACAATTGTGACCTAGC
ATTCAACTTCGCGAAATGTGTTTACGATGCGGACCCAGAGAACTTCTTTGTACCCTGAAA
CCCTAGCTGAAAAGACGACAAGAATTGCAGGAGACGCAGCCAAATTAAATTGCTAAGCTT
AGGATTAGAGTTTTTGTAAATATTTTTTTAAAGGAAAATTTAAATCAATGTCTGTTGTTT
CACCTATACGAAAGAAAACAATAAATACTCTTTTTCCTGCATGTATTTTATCAATGGAAT
ATAATAACGTTTTTTTTTTATAGAACGTCATATTGAGCTTTTTTGACTTCTTGTTTAGAA
AAGTCCAAGTTTCCCAAACTCCACTCAACTCGTTCTAATTTTTTGTTTATAATTATCAAG
AATTTTAAACATATTTTTGTATGTTACGGCGGTATCACCTATTAAGGATTATCTCAACTT
AAACACTAACAGAATATGAAATGTACAGCGATGATACGAGGACCGATTGTCTCATTTTTC
TACTCTAAAAATAAACCATAAGCACACTTTATAAAGAAAAGAATATTTCCTGTTTTAAGC
AACAACATGATGTTTTACGCAATGATCGCATGACGTTTGTAGAATAAGATTGATAACCTT
TGTATTTTCAACCGAATAAACTGTTAATCGAAAATTATAATATAGAAAATATCGTATTGT
TTGATTGACAATTATTATATAGATTATAGTTAAAAGGTTTTTTCAAAAGTAATTACTGCG
TTTTAGCAGGTTGACGTTTTCACAATTTAAAAATTATAGAATGGTCCATCGCATAATTCT
GTCAGCAAATTAGACTAGGAAGTAACAGAGAGCATGCGATATGCATCTGAAAAGGTATAA
AACCGATTACATTGTGTCCAGCCGCCTTTATATATAATTTCACAAGAATACCCGTCCAAT
ATTTTCGATTGGAATGGACAAAGCGGTCGCTTTTTTGTACGTGGCAGTAGCTACTATCGG
GGCAATTAGTGTTCCGTTCAGCAAAGAAATGGCTGTGCTAGAGTGTAAATCGCATTTCGC
CGTTACAAAAAACGACGTAGAACTCATACGGAACCGTAGGATGCCAGAATCTCAAGAAGG
AAAGTGTATGATGGCCTGTGTGATGAAGAAAATGAAAATTATGAACAAGCATGGTCAGTT
TGACCTTCCACGTGTCAAGAAATGGATGCGCAATACTTACAAAGGAGACACAGCCAAATT
AACGAAGGCTACCATGATCGCTGATGAATGCGCAAAAGAATTGATGACTGCCACTGCTTT
AGATGAATGCGATATGGCCGTACAGATTATGAATTGTACGAAGAAGAAGGCTAAGCTTGC
AAAAAAAGCAAGTGCTGATGTTCGAAAGTAATCTCTAATTACCTACAAACCACTCATTAT
TATATTCAATATCTGCATTGTAAAATTTTACGTCAAATATAAATTTAACTATAAAAAAAA
A
>c62840_g1_i1 len=1159 path=[465:0-462 2894:463-475 935:476-496 218:497-1158]
CTCTTAAAATATTTTTAATAGTATTCATACTTCAAATTTTTGTATTTGTAGGTTAATGAT
AGAAAAAATAGATATAATTAATCATATATCTTAATATTTACATGCTTCAGAAGTTTTTTA
AATATTTCGAAAATTCTCCATGTTTGAAATAGGTTTGGATTTAAACGACCTTTCTTACAG
ACGTTTTGTTTCTTTTCTAATAATTCGACTCAAGTTTGTAATTGACGATTTTATTACGAA
ATCTTTCTTATTACAGATTTGGTAACTTTTCCAAAGGACGGTTGTAGTGTTATTGCACGT
GTAGGAACTGTTATTTGCACGATTGCTGGCATTACTCCTGCCTGTACCTCGGAAAGCCCT
GGGGAGGCCTCTGCGGTGGTGGAGGCGGAGGAGGAGGGATGTTGGGACAGATTTCCATCC
TTCCTTTGACGAGCTTGCAATCCTCGCTGTCAGTCCATTCTGATGCAGGGCAGGTCAAAA
AAAGCTGTCGCATTACACAATGCGTGAAAACGTGTGGCGTTTGGTCGCACAAGGATTCGT
CTTTTTCCGCTTTGTCTGCTTCTTCAAAGCAGGACTTGACTGCATCGTTCATGGGTTTTG
TCCAAAGTGGATATTTTTCGACGCCCTTTTTAAGCTCCTCGGCTATGGACTCTTTCTTGA
GGGACTTATCGAAGAATCCAAGACCTTTGTAAACACACTCTTCGATACACAGCCTTGCAT
CTCTCACAGCTTTAGCTGTTGGGACTGCTGAAGAAGGTCTGCCGATTTGACGTATGCAAG
CGCCGAACTGCCGTTTCATGCCTTCTAGCGGAAAAGGAAGACTGCAGCATTGCGGTGGCC
TCTCTGGCCAACCGGCTGGTCGAGTCCTGCAACTATCATCTTCCTGTGCTGAAGCGAGAG
CAACAACCACTGAAGCTAATAGTAAGAAGGCAGGTGAAGTCATGTCTAGAGTCGGAAGCA
CAAGTGAGGAAAAACGTTTTCCCACGGGATTTTATAGACTATTGTCCTCTTTAACCTCCA
TCCTCGCGTCCTTAGCCCCACTTTTTTTCCCCCAATTAAACTGTATATCCTTGTAACGTC
GCTTTTCCAATACACACCGTAAGGCGTCTCCGTCGGCCAAGGATCCCAATTTTGAGTTTT
TCCTATTGCGAAAGTGAGG
>c63606_g1_i3 len=1096 path=[241:0-276 516:277-332 571:333-341 240:342-465 @703@!:466-869 1105:870-881 1117:882-1095]
AATCAAGTCACTCATCCTGCAATTGTCTCTTACCTTTTTTTTACCTAAATCAGTCATGAA
TACGATGTCGACTGTTAAAAACGTCGTCTGCTGTTATGTATTTCTCTTCATTTTATCAGT
ATTTGGCAGCAGAGAGGACGTGCGGGCTACTTTGCAGATATGCAAAAAAGGCCTGGATGT
TTCTGATGAAGAGCTAGAAGCGTTTATTAAGCCGGCTGTCCCAAAGACCGATTATGAGAA
ATGCCTGTGGGCTTGTACATTAAAGGCATACAACATCATAAAAGAAGGAAAGTACGATCC
GGACATGGCACTTGATGTTGCGAGGGACATGTTAAAAAATAGGCCGGAAGGGTTGAAGAA
AATTGAAAATTTCATCAATTACACCCGCCAAGAAGTTGAGGAGATGGATGACGAATGTGA
GCTGGCTAGCGAAATTGTACACTGCTACGGCAAATATGAAAAATTTGAAGAGGAATTCGA
TGAAGACTATCCTCAAGTATCAAGACCCGATACGTATGAATCGCCTGGGTTTCGTTTGAG
TCCCAGCATGATCATGGCAGGAGGTAGGCTTGCCCTCAGGTTCCTCATGAACGGGATCGA
GCAGGGCGTGGGTCGGTTTATCCCTGGACTCAAGGATATAATAGACGGCTGGAAAAATTA
CGGCCTCGGCATTATTCGCCCTATGACAGGAGATCGACCTGAACCAGATGACTTTTGAGA
TCAGCTCTGCGCAGAAACATCATCAATAAAATAACTATCATTTTCACGGCTCGAAATAAG
ATATTAAATTAACCACCAGTTAAAATTGTATAAATGTAAGTGATGATTCAAAAGTGTAAT
TGTTTAAAGTCTAATTTATTGTTGCTGACTGTGTGTCAAACGTGTTATTGTGTTTCATCA
GTCAAGCAACCAGTTTCCGTCATTATCTTGTGTATGGTCATGTATGGTCATTTATTTTAA
TTGTTATGAAGAAATGTATTCAAAATGTTCATTAAATCTAGTAAATTTTGTGACTTAGTA
ACAGGGTTCAAAATTAATGTGAATTCTTGTGAATTCATTAAATAAATTTTTTCTCTCCTT
TGTTCTTCTAAAAAAA
>c64080_g3_i1 len=736 path=[1051:0-278 90:279-735]
GAAAATTTTACAAAAATGAAAGGTCTTATCCTTGTTTTCGCCGTCATTGCTACAAGCTGT
TTTGCTTCAGTGATAGAACAAAATTATAGCGATGCTATTAGAAAAGCATGGAAGGATTGT
AAGAATGATAATATGTCGGATGAAACGTACTATAATATGACAGAGGGGCAACAAATTCCA
AAAACGAAGCCAGAAAAATGCTTTAAATATTGTTTGTCAAAACAATTGGGACATATGGAC
GGCAATACAGTAAATTCACAGGCAGTGATGGATTCTAACAAAAAACTATTTACCGATCCC
AAGGATGCAGAGAAGGTTAATGGGATGTGGAACGTTTGTCTGACCACTGTCGGAATAAAG
GAAGACGAATGTGAGACCTCGAGTGCACTTACCGTTTGTTTGATGACAGCAGTCATTTCT
GGTGGCTTATCACTTCCATCCATGGCCCCTCCTGGCCAATCTTAGAATGAAAAGAAGTAA
TCTATAAGATCATCTATAAACTGTTTGGGTTTCACTATCGACATTTTTTTGGGTTGGTGG
AACAGCAAAAGAAAAAAAAAACAACTATTGACTTGTAATAAAGTTTATTGCGCCTTTTCA
TTGCATACGAATGTGTGCTCTCTATATCCTCTCTTCCTTGTTTTACAATAATTAATTACA
TTTTCTATGATGGTTCTACTCACAGATTTGATCCGAATCATTTACAAAAAAGTGAATCTA
GATTCTGAATATTCAC
>c133359_g1_i1 len=1006 path=[984:0-1005]
GCCGACACGTGAACTTAGAAGGCTGAAAAGGAGACAACATGCTGACCTTGTTGTGTATAT
AAATTTAAAAACAAACCAAATTTTGGAGGAGAGCCACTGGGTTGAAACCTCCTCACATGC
TTCACGTCAATTACTGTTAAAGCTATTGCATATATTTTTTATTATTTGCCAAACTGTACA
TGACGTATGTCCAATAAAGTTATCTATATAAAAATATAAGTATTGATTTAATGATTAATA
TGGCGTTACCTAATTGTTGAATAATATATTTATAGAGGAGGTTGGGAAAGATTCAGGATA
CGTTTATTATTCCTATGCATTTGAACAACTTAAATTTGACGTAAACACTCCCATCCGTTA
GAACATGTAATTGAATTGTTTTGATTTACAGCGTGACATACGCCTAAATGAAAGGTAAAG
TTAATAAAATCTTTTGAATTCTTAATTGCGAAAAATCTTCTTGTTTTTTCTCATTATTTA
GAGGATGCAATTATTCACAGCAATGACGTCTGTCCTGTAAAGGTCACAGGTAAACCGACC
CTCTGGGATTCTCTCAGCAAGCATTGGATCAGGTTGAACGCCATCTCGCATTCATTGTCT
TTATCCTGCAATGCTTCTTGCGTGCACACGACATTCACCTCCCTCGCCTTTTCGAGTTGA
TCCCTTTTTCTCCATTTCAACCTGTTGAACTTCTCGAAAGCATCCAAATCGAATTGACCG
TCGTGATATTGCCCCATTTCCTTCAATAAGCAGGCCATCATGCACTTGAACTGTTCAGTG
TCCGGAATTTTCATTTTTAGGAGCATTTCTTTGAAGTCACTCTCATTCAGGCTAAACTCA
GTTTTGCATTTAGACACTGCTCTAACCACTGTCAGGACGATATTTTGAGGTGGCGAAGCG
CGAACTGTGCTAAAACAAGCAAGAAAAAATATGCAAACGGCTGGTACCATGCTAACGGTT
TTGATGAAAAACTGGAAAAAAAAGGTACCAGCCGTTTGCATATTTT
>c162595_g1_i1 len=607 path=[585:0-606]
TTTTTTTTTTGATGCTGAAAACCACTGTCCTTTCAAATGTCAAAAACAATATATTTGGCG
TTTTTCCTCTTCGGCTGCCTCGCTATCACAGCCGAAGCCAGTGCAAAATCCAAGATCCAA
AGTTTGGTCGAAAAAACTAAGCTCCTAGCGGGGTATGCTGCTTGCAAGCTTTCACCAAAA
AGCGGTCTGACAAATGATGAAAAGGAAGCATATAAACAGAATAGGACCGTCCCTTCCTCA
GCAAAAGGCAAATGCTTTCTTAAATGCCTGTTAGATAATGCACATTTGCTTGAAGACAAT
GGTACATTCAACAAAGAAAATGGTGATGCGAAAGCAGATCATTATCTTAGCACTAATGCA
ACGCTATTAAATACCGCAAAACAGATTTCTCAACAATGTCCCAAAAACGTAAACTACACC
CCTACGGGAAAAGATGACTGTGAATATGCGTACAAATTAACTGTCTGCGCTGACGGTGTT
GCCAAGACGAATTTTGTATCTCTGTCCGATTTCAAAAAACATTTAGAAAAGTGATGGTAA
TGACCCTGAGAGAAAAAAGTGTAGTCAATTTTGTAGAATAAAATATATCACACCGAAAAA
AAAAAAA
