# Supplementary material for: The Odorant Receptor Co-Receptor from the Bed Bug, Cimex lectularius L
Source: PLoS One. 2014 Nov 20;9(11):e113692. doi: 10.1371/journal.pone.0113692 (PMC4239089; doi:10.1371/journal.pone.0113692)
Supplement: Table S2 — Contigs of OR genes potentially involved in olfaction. (XLSX) [file pone.0113692.s003.xlsx]

## Sheet: Sheet1
Rhodnius gene	Contig	e-val	start aa	stop aa
RPRC000043	c2719_g1_i1	3e-15	260	400
RPRC000059	c86663_g1_i1	4e-23	60	438
RPRC000188	c64005_g1_i2	4e-86	10	386
RPRC000201	c38714_g1_i1	1e-51	48	392
	c65343_g1_i2	2e-48	1	392
	c54051_g1_i1	7e-08	347	143
	c60612_g1_i1	4e-46	48	356
	c60211_g1_i1	2e-29	4	389
	c162257_g1_i1	4e-05	4	171
RPRC000229	c67197_g1_i3	2e-85	5	380
RPRC000235	c86795_g1_i1	3e-21	9	420
RPRC000255	c69887_g1_i2	5e-34	61	368
	c67957_g1_i3	2e-10	131	368
RPRC000331	c69321_g1_i2	2e-56	5	412
	c66920_g1_i2	2e-10	80	391
	c205876_g1_i1	6e-05	90	192
RPRC000371	c113627_g1_i1	1e-15	71	303
	c64054_g1_i1	1e-34	72	437
	c1467_g1_i1	9e-12	290	439
RPRC000423	c200009_g1_i1	1e-11	310	423
RPRC000526	c68734_g1_i8	8e-24	28	357
RPRC000579	c61131_g1_i2	5e-25	6	393
	c63865_g1_i1	3e-141	7	405
	c53190_g1_i1	2e-16	103	398
	c66941_g1_i2	2e-16	26	398
RPRC000601	c68497_g1_i5	7e-44	248	376
RPRC000619	c48503_g1_i1	6e-13	185	430
RPRC001309	c50972_g1_i1	9e-21	205	394
	c45051_g1_i2	2e-09	157	397
RPRC001628	c21604_g1_i1	3e-13	96	430
RPRC001689	c49486_g1_i1	6e-30	7	395
	c85270_g1_i1	9e-25	183	390
	c62367_g1_i1	2e-24	15	390
	c78518_g1_i1	8e-26	145	223
RPRC001799	c27532_g1_i1	2e-44	96	365
RPRC001928	c66029_g1_i1	2e-21	95	369
	c69219_g2_i1	3e-18	93	366
RPRC002136	c64983_g1_i2	7e-18	68	366
RPRC002141	c71193_g1_i1	3e-20	74	399
RPRC002142	c60281_g1_i3	3e-10	201	400
	c58470_g1_i1	2e-10	251	397
	c40052_g1_i1	4e-18	258	399
	c68031_g1_i2	4e-51	3	401
RPRC002152	c60260_g1_i1	1e-10	229	423
RPRC002156	c55828_g1_i2	2e-28	165	401
	c56634_g1_i1	2e-29	113	401
RPRC002161	c52188_g1_i1	7e-28	1	370
	c63295_g1_i1	9e-33	1	369
RPRC009806	c65823_g1_i2	2e-73	1	356
	c61423_g1_i1	2e-71	18	358
>c1467_g1_i1 len=497 path=[475:0-248 724:249-496]
GTAAAATCCTGAATTTTGTACATTCCTTTTTTTCTATAGTTTTTCGCTTGATGACACCAT
TAAATTGCAATAGGAATAAGCAGTCTGCATTATCCCTGCAAAAGTTTCTAGATTCAATTC
ACTTTTGATACTGACTGATAGAACAGTCGGTTTCGTCGAACGCATTTGTATAATAACGAA
TTCTTTCTTCAAAATGGCCGTGTAGTCCATTATACTTGGCGTAAAGAGGTTGTGGCCGAC
CTGTGATGAGCAAACTTTCATCTTTTCGCTGAACCAGCAGAAAATTAGAAGGTGGAACAT
CGCTGCCATCGCCGTGCCACATCCTGCTATTTGTGCTCCCAGTGCCACCTTCGACGATTG
TAATAAAAATCCGAAAGACCCCACAAGTATGCTGATTGCGACTAACAAATATATGAGTGT
AGGACGATGTATGAATTTCAAAGTTACACCCATTCGTAACAATAACTGATGATGTCTTAT
TGAAGATTTTAAAAGTG
>c2719_g1_i1 len=466 path=[217:0-47 264:48-465]
GGACATTGCACATTTGCAAATCAAAATATCCTTCTTTTAAAACACCGAATAGTTCCAGGA
AACTTTACAAAAACCCATTGTTCTTAGCCGAGTATGAATTGTGCCTGAAACAAAATTTTG
AACATTTCAATGTCATTAGAGAAGCTGTGAAAATTTTAGATGGTATAATACGATGGCCCA
TGTTTTTGGCAATACTAACATTCTCTCTGGTTTTAGCATGTGCTCTTTTAACATTGATAA
AGGGTGACACAAGAATCGCACCACAATTGCTATCAATTATGCTTTTATTAATGGAAGCGA
TTGCTTGTGCCAAAATTTGTGAAGGAGGAGAACGCATCTCACATTTGAGTGATGAAGTGT
TTTCATCTTTTTACAAAACAAAGTGGATACACTGCCCTCACAGAATCAAAACATCGATGC
TTATTATACAAGAATGTTCAAAAAAACCGTTAAGCATTAAAGCAAG
>c21604_g1_i1 len=1314 path=[1:0-1313]
AATGGAAGAGGTGATGTCGAAGTCCGGTTTGAACATGACTCTAAGCTACTTTTCGGGTTT
TCGAGGCCCCCTCGATATCAGATTCAAGGAAAAGTGGTACTCCGCACTTTACCGTTTATT
CAGCTTCTATACAGATTTCTTAATAATAGCCAACACTATAACAATAGGAGTACATTTTTT
GAGTCCGTCGACGCCACTCGCGGAACGCTGCGCTTGCGGCTTTCCAATGCTGACCTCATT
ACATTCTAGCTTGAGAACGTTCTATTTCACTTTCAACAGGCCGAGATTTGCCAAGCTTAT
GACCGATTATGAGAAGGCGTTCAAAGGGGATCCAACAGAAGAGAGGTTGAACGCCGAAAT
CAAGTCCGGGGCCGATCTGTTCCGACCTTTCCCGAGGATCTTACTCACTTTCATGGTAGC
ACCGATGATCCCTTGGTGCTTCATCCCCCTCGTGAGCGAATTTCTCGGACTTCCGAGAGT
ACTGACAATCCCCGCCTGGTTTCCTATGGATCTGACTCAACGGACCTTCTTCTCCACATT
TTCCTTTGCTGTGGCTACTATGATCCAGACACTCGGGGCGACTTGGGTGCCGATGAGGGT
CATCGCATTCGACGATGTATTTTACTGCTATGCAACGAGACAGCTCGCCTTGTTCCGCCA
CCTTAGTCGCAACTTCGAAGAGATTTTCGAATCGTCTCACGTCTCACCACAAGGATTCGT
CACTTATACATTTTCATCTGGAAGGGTAGCAACTAAAGAGGAAGTCAAAAAGGAGGTGTC
GAGAAAGCTTAGACAATGGATCATTTATCATCAAAAAACCATAAAATTGATGAAAGAACT
TCAGAGCCTATATTCACCCGCGCTTTTTGTTCAGTTTGGTCTTTTATGCCTTATTTTGTG
TTTCAACGCATTTTACGTCGCACTGGCGGACGTCGGGTTGATCCAGGTAATTTTTTGCGC
ATTCTTCGTCCTCGGAAACGCCATGGAACTACTGGTAACATGCCGGATCGGGGACTACAT
TGTTATACAGAGCAACAAATTAACGGATGGGATCGCTGGCAAAGATTACTATTTGATGGC
TAAACCAGAGTTGGCATATCTGCGCATGATAATGACTAGATGCCAAGTACCTCTGTCGAT
GTCGGCACTGGGCGTTTTTCCTCTTAACACAGACACTTTTCAATCTATTATGGTCTCAGC
TTATTCATACTTCACCATGCTGAAGAAACTCAATTAAAAATTTAGATTTGGCTTGTATTA
ATTTAGTTGGATATTTCATGCAATTAAATTGTAGATAAGCACCGTAAAAAAAAA
>c27532_g1_i1 len=893 path=[921:0-892]
GAAATATTTATTGATTTAGACATTCTAATAATAGTGCGTTACTACAGGTTCAAATTACAT
TTTTTCTTAATTTCCTCTTGAAGCGTTGAGCACGTTGAAGTAAGAATAAGCCGAACTGAT
TGCGTTGCTGAATGTGTGAAGATTTGCGTAGACATAACCGCCGGCGGACAATTTCAAAGG
ATAAAGAGTCCTCTTCTGTATTAACAGGAAATAGTGTTTGAAGTCAACTTTATAATCAAT
CCAATCAGATTCGTATATTTTGTAGAAAAGATCGGCACTCAATGATTCGATCTCTTCTCC
GTACCAACAGTATAAAAGCAGGTGAAAGATTTCAAAGACGAAGAAACTTATAGATGTAAC
CATTTGGACCACTTTCATACCTCCCATGGTCATAAGGAATGCTCCGAGGCATAGCATGAA
TGTTGACATTGTAATAATTAGCCAAATAATCCATTTGTAAAATTCCTGAAAGAGCTTGAA
ACAATCAATAATGTTGCAATGGTGAATGACACATCTGCGAAGGCAGTCGTTCAGAATTTC
CTTAGTAACTATTCCTTTACCAGCGTGTTTAGCTCTCGGCACGATGTTCTTCAGAGTGAT
TTTGAGCACGGAAAGCTCGAGGCATATCTCTTCCGATATGGAAATCAGTGTTACTGTAGA
AGCTGTTGCCAAAAGCCAAGTCTGGATCACCAAGTAGTATTCTATAATGAACATTATTAT
CTGGCACGTCCATGTCGAAACGTCCAAAGGGTACCACATGATAATAGGAAGGTATCTGTT
GACGTTGTGTTTAAAATGGGGCTGGCTGAATTTTCCCGAGATCAGATCGAAAATCGGCCG
CAGGACGATGATAGTCTGAGCCGACATAGTAAGACCGAAAAGCATGAAGCGAC
>c38714_g1_i1 len=1190 path=[1246:0-442 1687:443-450 1695:451-1189]
GTGCGCTGTGCCTAGTTTTTAAATTAGTGTACAGCTTCAATTCATCGATTTGAGTACCAT
GAAGTAGGAATAGCTCGCGTTGACCACATCCATGAGAGTGACGAAATTAAGGGGGCTCCA
GCCCTTGTAGGTGATGACCAAAGGTTTGACGGCCTGGCACATCATAATGCGAATCGCCTT
ACGTTCCTTCTGGGGCATGTTGTACCACGGGGTGTCGTATAGGCTTTGGAAAAATCTCAC
ACCCTCGTCTTCAAGCCTGTCGCCGACGTAGTTGGCAGTCGCGATGACCAAGAATGTCAG
GCCGACGGAAAGACCGTTGACTATGACGAGAAAGAGGTCGGTTTCGTATTTCACTAAGAC
TGTATAGGCGAAGATGGTGATGGCTAGGGATCCGACTGTGTTCTGCGATGCCATCGGACC
TCCTAGTAGTTCGATCATATCATCTGTCAACCTGAGAACTTCGTTGTGCTCTTCGATGAT
TTCGCGAAGTTCGGCCGGGTCCGCACCTTTCTCCCCCCAAGACTTGACCCTCTCGCTTAT
TATCTCGACCTCGATGCAGGTGTATATGACAACCAAGTAGGTGAGGGAATCGAATCCGAA
TACGATCATGGCAAGGTCCATGCACCAGAGTGTCGTGAAGACGTTGGAACAGTAGTAGTA
GAAAGTTCTCTTCGGCTCTTTGTCCATGAAACCCTGGTTCGGGATGGGCGTCATGAAAGG
CTTATCCGAGCCTGTGAACAAGAAAAGGTAGGCGTCGTAAAAGTATGGCATGATCTCATA
GAAGAAGACGAAAAGGAAGGTGAAAAGTGCGTAGACGGCTACGACGATCCATATGGGCCT
CGACTTAGTTTTGAAACGTTTGATGTGCTCTTCTGAATCCCTTCTCGCCACGATGGCCCT
GAGCCTCGTGTATACCTTCTTAGCGAGGTCCCACTCGAAGAAGAACGAGTACGCCATCGG
GTCGATGAGGGTCGCACCAACGGCGAAAAGGGCGTATTTCGACAGGCTATCCATGAAACC
CGAGAGGAACATTGAAGTGAGTGGTAGTGGGGAAAGGACCATGAGGTACGTGACGCGGAA
TTTCTGGAGGAAAATCTTGAGACGAGGGTATGTCGAGAATTCCTGCCACTGTCCCGCCCA
GACCATGATTTTTCTTATCATGTCGAAATCCTTCATGTTCTCGTTCATCT
>c40052_g1_i1 len=679 path=[707:0-649 1412:650-678]
GTTTTGGCGGTAATAATCAATAAAAATTGGTTCAAAGTATGAAAAGTTTGTACGACGTGT
CAAGAGACTTAGAGATCTCTAATTCCCAGGTATATCAAAAAGATTGAAATAGAGAATCCG
AAAGAGGATTGAAACAAATTAACTTACTAAAAAAGTTAATAAATGCTAAAATAAATATTT
TAAGAAATAGTATAAATCTTCAACGAATGGAGGTCCGTCTTGTAAATCCAAATCGTATCA
ATGCGAATCAACAGCTCGAAAGACGTTGAGATACGAGAAAGCTGTTTTTACCATCGTTGA
ATAAGTTTCGTTCGATAATTTTGCGAACCCGCCAACGGACAGGTCCAGTGTCTTCAGGCC
CCGGTGTTTAAGCATGAGTGTGTAAAAGTAAGTGTCCTTCGACCATTCCGTCCAGTTTCC
CCTGTAGATGGCCTCCCCGACATCTGCGCTAGTATTTGTTATTGATTGGCCGAGAGCGCA
GTATATATAGAATTGGACGCAATATGCTAAGGCAAACAAAACGAAGTTGAGTTTACCTGT
TAAGGGTAGGTCTTCACTTGTAAAAATAGCTATCGTTAAAAAAAGCAATATTGTTGTAGA
GCAGAAAATCATTAGATATGGAATATACCCGACAGTGTAGATGTTTTGGAAAACTCTTAT
TATAGTGTGATGGTGCTGC
>c45051_g1_i2 len=894 path=[1:0-720 722:721-721 1472:722-893]
AAGACAGAGACTATGTAATCATCATGGTTCATCATTTTGTGTTAACAATAGAGTCATTGA
TTGCTGTGACTTATTCCTATATTAAAAGGGATAATGTACATTTCTTAATTACAAATGCGA
AGAAAAGTTTCAATTACAACAGCCCTTCAATGGTTTCATACATGAAAAAAATCGTGAAAG
ATAAAGTACCAATTGCAAAAAAAGTGCATTATAGTATAGTAATTTTCCCATTTTATGTTT
TGATAAATGACATGTTATATTCCTCCATGGAGAAGTATTTCTGGGGTGGAGAATATCTGT
TATTATACCCGATTTACACAGCTTTAGATCTTGAAAATTGGTTTTTCTATTGTCCAATAC
TTGTTTGGGAGATGTCTGTGATTTTCTTTGTAATTGTAGTCATATCTGGGATAATTGGAC
TTATTTTATTAGTATACATTCACTTAATGATAGAATTCAGCATGCTAGAGCATGCGATAA
TGAATATGAATAAGATAATTGAAGAAAAAATTGAAATGTATTCAACACCCAAAATGTCAG
AGGATGTGAAGAAAAACATCATTAAAAAAATACAAAAAGAATGCATGGATGAAATTGCAA
GGCATATGGATGATATAATAATATATTTTAATAATGCAAAAGGGTATTTGAATTTTATAT
ACTCTAATATAGTGGTAGCTGGTATCATGATTACTGTCTGTACAGGCGTAATATGTCTTT
CAAGCGAGAACCTCAGAATAGTCCTATACGACATAGAATGGTGGAATTTTCCCAAATCAT
GCCACATGTCGATTCGGCTGATGTTAGTGCGATTGATGAATCCATTTTACTTCTATACAT
TTCTGGGACAAAAAATACAATTAAAAACTTTCATGGATGTATGGATCAGCTCTT
>c48503_g1_i1 len=1324 path=[1376:0-342 1719:343-348 @1725@!:349-738 63:739-751 76:752-1323]
GGCGTTCAAAAAGTACAAATGGGGTGATCGAGACGTTGAAGTTGAAGATTACATCAATAG
AAAATACAAGAAGGTTCTGTGGATTGGCGCTCTTTATCCGAGAGTGGACGGGTTTTACTT
TTATTTAACCATTTTCCATGCAATCTTTTTGACAGTTGGTGAATGGTTTTTGATATCTAG
CATGGCAATTTCGATCTTTTATTGCACGGACAACATGGTTTTCGCAATGAGGTTCGTTAG
ATTGGGGTCTTTGTGCATCGCCATTAACTTGTGCATGTGGGGCATGTTGATGGAACGAGG
CAGAGTGACGGAAGTGATGAGATTGCTCATTGACAAATATTACAATTATGAAGAAGACAC
TGTTCCAAAAGGATTAGAGGCTATTAAAAAAGAAAGAAGAAGCCGGATGAAGTACACGCT
GATGGTCCCTGTTTACGGTTTGTACACAGGCATTCACATTTTCGTACTTCCTCTGTTTTC
CTTTCAAGATTTAAAACTGCCCGAGGATATTTTCGATACGAAATCTATATTTCCAACGTG
GAGTCTGGACCCGAACAGCATTTGGGCCCGCTTGATGTTTCTACTGTTCTTCGTCTCATT
CATAGCTCATCTCCTTTTCGAAGCGACCGGAGGGTTCTTTCTATTAGTCCAACTTTTTGA
ATCACTCATCGGACAGTTACAAGTTCTTATTCTATCTCTAGGAAGACTAGAAGAAAGGGC
TGAAGCGCATTTTAACAAAACGAGAAAGAAAGATAACACTTGGTCGAGGGAGGATTCTTT
CAGCCATTGTCTTAAACAAAATATTCAACATCATCTGTTGTTATACGAGTTCAGGGAATC
ATTGGAGAAGCTTATTTCAAATACATTGATATCACTCTTATTCAATGCAACAGCAATTTT
GGCTGCTAACGCCTTTCTTTTAGCGAATCAAGAGGACCATCTCACGAGAATATTGTCGGT
AGTTGGGCTTATTACTGAAGGGTACTTCATATTTGCCTACAACCGGTACGGTCAACTCAT
CATCGACGAGAGCGAAAGATTACAATTCGCCGTTTACAATTTGAATTGGTTCAACTTAAA
CCCAACGCAGAAGAAGATGGTAAGCATAATGCAAGTTATGACACAAAGAAAACCGATGCG
GTTGGCCCTGGCTGGAGGTCTGATGGGCTTGGAACTCGTGAACTTTCTTCAGATTGTGAA
GACAACGTATTCTTTTATGAACTTTTTAATAGCTGTTTATTAATTACGTAGGGCAAGAAT
GCGGGAAAAATTTAGTTGATAAAAACATTCTCTCAATAAAACAAATTTAATCAAACAAAA
AAAA
>c49486_g1_i1 len=1397 path=[153:0-398 100:399-504 656:505-1162 46:1163-1396]
CTCAGATTTGTATTGTACCAGGCTGGCGTGATATGCGTTTTAGAAAGTCCATTAGACGTT
TGTTTTAGAAACAACAATGTATTTGAAGTGTAATAACATTAAATTGCTCCATGTCATAAA
GTAGTTCATAATCGAGAATGTGCAACTTAATATCTTTAAACTACTTTAAATATTTAAACA
GAATGAAATTTATTTTTGGTTGAACAGTTGATACAAAACAGTGAATGAAGAGAACACTTC
ACGTACAACGGTTTCGTACGTGTGTAGAGAAAGTTCAAAGACGTAAGCCCCTCTTAGAAC
AACGGGCTTGACCGTAAAGGTTTGCACAAGGGCCAAGGATTTCCTGACGCTCAGATTTGT
ATTGTACCAGGCGTTGTTGTAAGCCGCAAAATGGATGTCGCCGCATCGTTTTTTTATTAG
CTCCCCTGCCCAGCAAGCGATGTAAATTTGGGCGAAGATGACGCTGGTCCAAGGCGCAAT
TTTAAAACCCTCTTTCACCATATCATCACTCTGAGAAACTAAGAAAAAAGCGAAGAGAAG
AGAAGTGAAAGAATTAAATGCAAGCGGAACAAAAAATTCATCTAACATCTTGGACAGAAT
TTGGATATGGCCTAAAATTGTATTGAACTCTTGAATGCATGTTTTCAAAAGTTTTTCATC
ATCTACCTCTCCTTGGACACTAAGGACGTTATTAATTTCCAGCTTTCCCTGTCGTTCCTC
CCCAATGTGTCCGAGAAGTTCCATCGTATTTTTCAAGATGTACAGTTTGTGGCATATCTG
ATTGGTAATATGCAAAAAAAGTGTGTCGACTGGAAAATTAGATAAGGTTTTCAGCATCAT
CGAGGTCTGAAAGAAAATAAGCATTGACACCGAAGCTGACGGTGTGTCCGGGACTACGAA
CGGTGTCCAGAACGGCATCACAAGCTTTTTCGGCCTCTTGATCAAGATTTCTATGACCGA
AAACGACCTATAAGTCAAAGTAAGAAGTTCATAAAGTACTGTCAGCCTGTATGTCAATTT
GCCAGTCGGAGTATCCGCCTTGTAACCGTTGGTCGCGTCCATGAGATTTTTTATATTCTT
CCTGTTCCAGAAGAGTATCTGAAGCTTGAAAAAAGCAGAGGTACAGCTTATCACGCCCGT
TATGGAATAAATTCTTGAAGTGAATGAGTACTCCGTGTAGAACATAGCGCCTAATAGAAA
GCATAAGACTAGAGTTGGAAAAAGCAATGAAAGAGTCAAAAATACGCCTGTAAACCAAAA
TTTGGCCGCTTTTCCGCATTCACCAGGCAACGAAATGCCGAGCAGTCTCAGGACTGTCCT
ATGCTTGAAGTATACATCTAATGCCATTTTTACACTGGGCAGTTTCAGTTTACATGTTGA
AAAAATCAGCATTAACA
>c50972_g1_i1 len=614 path=[592:0-99 692:100-613]
ATTTTATGATTATATATCAAATGAAATCAGCTTATTGAAATTTGCTATGCTTCATATAGA
AGAAAGAGCAAAAGAAATGATGAAAACGACCAAAATGAAATATCAAAATCTTACAGAACA
GGAGTTGTATAAAAAATGTTTGATCGCTTGTACAAACCAATGTGCAAAACATCATTCAAT
TATATATGATTATTATTTAAACGCTATTCAAGCAGTAAGGTACACATATTTCATTGTTGT
GATAGTAGGGATAGTCGCATTAGTCTGTGGTGGTGCAGCAATAATATTTGGTTCTATGAA
CATAAAGACTAAATTTTTTGGAATGATAATTGCCACACTGATTTTCTTATATCGGGCATT
TTGGTTTGGGAATGAAGTTCGTGATTTGAGTGATACAATACCATGGATTGTATACGACAT
AAACTGGTTGGAACTTCCAAAAGAGTGTCATAGCACGTTGAGAATCATGATGACGAGGTC
GATGAAACCAATGGCACTTACGACTTCCCTGGGTCAAAATGTCGACTTGGAGAATTTCAT
GGGACTCGTTAAAGCTGCTTACTCTTACTTCAACATGATTTATCAAGGCAGCCAACAGGG
AATGTTCTGAAAAT
>c52188_g1_i1 len=1875 path=[2133:0-1874]
TTTGGTTTTCATACGACGATGAGGGCTCCATCTGAATATTTTTATTTTTTGGCTATGCGA
TTAGCAGGGATGATTGTAGACCCTTCTAAAAAGCATTCTAAATTCGTATATTTATACGTC
GTTTACCAAACTTTTTTCACGAGTGCGTACTTCTTCCTGTCTCTCTTTTATCTTCTGAGC
GACAGGCCGTTGATCGACAAGCTGGCCGCAAGTCAGTTCTGCATCTGCATGGTGCACATC
GTGACGAGGCATTTCAATACACTGTTGAGAGCGAAAACTGTCGATAAGATAGTGAAAAGG
CTCGACGCGATTTGGAAAGAAGGAGCTGCGGAGAATATAATGGAGAAAGAGTACGAAGAA
CAGGATTATATGATCAGAAAATATACAGTCTTCTACTTTGTAATATTTGTAGGCCTTTGC
CCGTTGGTCATTATCGAATGTCTTTTAAACAATTGGAATCAGGAGGTCTGGATCCTCCCG
CTTCCAGCTTACGCGCCGTTTCCTTACTCCTGGTACTGGTCGAATTTTTCATTTCAAATC
ACTTCATTTTACTGCGGGTTGGTCAGCACCTGCGTCTCCGTTAACATTCTCTTCTTGATT
ACGACATACTCCGCTTTTAACCTGAAATACCTCCAGCAACTTTTAATACAAAAAGATATG
AAAAAACTTGGAAACAGACCTTACATACTCTACCAAGAAATTTTAAAGCATAACAGAGAA
ATAAACAATTATTTATCAACGGTTTACTTCATGGAAATGGTCATCAACGGCATTGAAGTC
GCTGCGAGAGTAGTTGCTTTTTTTCTCGACTTGAAAAAGGGAGATTTTTCCAACTTCCTT
TCATTCGTTATTTTAGCCATAATAACACTAATCACTCCGTATACACTTACTTGGGGAGGG
AATATAATCAAAACAGAGAATGAGAAACTATTCAGGGCAATATATGAAAGTTCGTGGTAT
AAGAACGATGTCAGTACGAGAAAGAAATTGCTCATATTTATGACAATGGCGGCTAGACCA
ATGCAGCTTCATTTCAGGTTCGTCCTCAAGTTCGAGCTGGAGCAGTTTACGACGTTTATG
CAAGGTGTCTATTCTTATATAATGCTGCTGCAGCATTTTGGAACCGCTTGATGCGATTTT
GGCTCAGAGGAGTTAGAAGGACTAGATTTTTTCTGTAAACACACTTACGCAAGCATCCAC
TATTTTCTATCAACGAACGTCTTAAATCTTGAAGCATTCACATATAACATTTTAGGTTCA
TAATGTAAAGATGTGAATTTGTGCTTAAGGAATATTTTTTAAAATTCCGGGTTCTTTCTT
TACTAAGGACTCTCCTTCATATATGCATGAAAAGTTACTAAATAACACATTGATTTCATG
GGTGAATAAAATAAAAAATAAAAAACGAATTCTACTCTTTGTGTTTTAAAGTTCTTATTT
AACCAATGGGTCGAGTCAGCCAAAAGATGGCAGTTCGAACGAACAGCAAGGGTCTGAAGA
TCCGGTGAACAGACCAACGACCAATTTTATAAAGCATAAAATCTTGTTGAATAACTCGAA
AAAGCTTTCTTCGCATTCATCCTCTTCATCGTACTCAGGGATTTGGGTTGTTAGCACCTC
TACATCATCTTCTGGGTTCCCTGAAGCAAATCCTCCTTGCCTAATGGCGTAACTAGCTGA
AATCACAAGAAAGAAAAGTAATTTCATTTTTAATTTATTGACCGGACTGGGCGCGTGCTT
ATTTGTAAACTAATTTTAATATGTCGCTCCAAACTGCAAGGTTCATGATTCAAATTGAGA
TACCTGCCAGGAAGTTAAGCCTTAACGAGTTTTAAATTACAGGAACTTTCTACACATCAG
TATGTCGATATATGA
>c53190_g1_i1 len=1345 path=[1373:0-948 2320:949-971 2343:972-1344]
TTTTTTAAAATTTTAGTGCTTTATTGTGTCGCCAACCAATTGTACTAAGTGCATTGATGT
CAATTATAAGGAAATAAAATAAAATACAAGTTATATTTGAATCAACAATAATCGGTGTTT
TACCCGAATAACTAAGTTTACTCAGCGGTTCATTTGTTTAAGCATTGTGTAATAAGAGTA
AGCGGCGCGCAGCACCTCAATTGATGTCCCGAGGTGTAAATTGTTCATCATCAAAGCTGT
AAGACTGACAGGACGGAGCGATCTGGCATTTATTATAACGATATCTTTGTATTTGGGCTG
TTTATCCAAGTACCAGGAACTGTTGTAAACTCCATCCCTTATGGTCAGAGTAGCTTGTTG
AAGTTCTGTGCTTAGCCAGCAGTAGAACAACAGCTCGATGAATATGACCATAGTGTAGGT
GGTTTTCCGTGAATAAAGTATCACCTGGTCCATACCACTTTTGCTCGTTTCATTAACCAT
TGTGATTTCATAAATGGCGAAACAAATGGTAAGAGCGCTGATTAGAAGTTGGAGAGCCAG
GATCGGAGATAGAATATGTTTGATTTCTTTGCACATGCATAGAAGTCTCTGGTGGTCTTT
GATGAATTGTTTGAAATCTTCGTAGTTGTTGGATGTTTCAAAAGACATTTTTAAAAGCTC
CAACATTCCGCAAAGAGTGATTACGCAGCAGACGAAGAACAGATTGCTTCCTGCGAAATG
GATCAATATGCCCATTGTGCTGACCACCTCGTAGACGTAGATGATCTGCACCCATGGGAA
GCTGTTGACGTCGAAAGGGTAAACTATCGGCAAAACTTTGCTCATTTCTTCTAAATTTCG
GCTCAAAAAGAGTGCCGAGGGGGAGGAAATTATAGGAACGAGGGACCAAGAGCAGAAGCA
GACCAAGAGAACCATGTTGTAAAACTTTTGCAGTCTTAATATTTCATCGGTGCGTTTTCC
GAGTATTGTTCCGGTCCTTTCCCAATCGTGCCCCACGCATGCGAACGAACTGAAATCGAG
TACGAGTCCTGACATTTTTGACATGTAATTATGGAAAAAAATGCTTTTGGTCATGATCTG
AAATTGGTCGAGCCCGAGGCTCATAGCGAGGAACTTCTGGGCGTAGGACGTTTCCGAGAA
TAGTGACGTATAGAAATGCGCCGTCGTGACAGAAGGAAGGATCACATAGATGAAAAAGCA
TGTCCAAATTCTTGTTGTAAGTTTGGGCTTGTTGCCGTCTAGATAGCTGGCCAAGCCAGT
TATTCCCAAAGCGGAATAATAACAATATTTCGCCTTGACTATCCCTTCCGAAACCATTTT
GTCCACTAGCTTCAACTAACTTCTA
>c54051_g1_i1 len=276 path=[1:0-104 106:105-110 112:111-186 188:187-275]
AAAAACATTAAGTTTATTTTTCTATTCATAAGCCCATCAAATCAATATATAATTGCTATT
ACACTTATAAGTGTGCCAATCTAGAACTACATATTTTCCTTAATAAAAACCTTTTGCCCT
ATTTTTTTCGTCACCTTCAATACATTGATTTAAGCATCATGAAGTACGAATAGCTTGCGT
TGAATATCCCCATGAGTGTGACGAGGTTGAGTGGACTCCTGCCCCGGTAGTCGACGACCA
TCGGCCTCTTCGCCTGCCGTATCATCATGTTGAGAT
>c55828_g1_i2 len=708 path=[651:0-266 @919@!:267-455 2329:456-611 1108:612-707]
TTCAAAGGATGGACTCCCTTCGTTATCAATACTTGGCCCAGATATCTGATTGTTTTTATA
GTCCATATAATCATGATAATCAATACTTCAACTTCTGGTTATCTCCTGGTACTAAGTTTT
TTAACTTTTGGAGTTCACTTAGTAGCCCAATTGAAGAGTCTGAGGATAGCCTTGCAAGAA
ATTTTCCTCTCGGAGAAAAATCAATCTGAAGAACAGATTCTCGCCAAACTGAAAAAATGC
GCAGCACACCATGCCGAAATAAAGAGGTTTTTTAACCTCGTGCAGGTTTATTCCGGCTCG
GTAAGCGGTGTTTTGCCCATCGGCTCAGTCGGAATGATCTGCACGTTTTTGTACGATATG
ACCGGTGAAAATACCGTCGAGGCGTCGTTCATGGTCATCCTTCCCGAAGCAAGTCTCATC
ACCACTTATGCCCTGATAGGGCAGTACATCACAAACGAGTCGGAAAATTTGCGCACCTTT
CTCTACGATATCGACTGGTACGCCCAACCGGTGTCCGTCCAGAAATATCTACTGCTGATG
ATGATGTCCTCGAAGAAGAGCTTGGACTCGAAGGGGTTCGGAGTGTTCAAGTACAGCCTG
GAAGGTCTAACAGAGGTCATGCAGACCACCTACACTTTCTACAATGCATTAAACGCCACG
AGATAAGACGAAATGAGGAATAAATGCGTTAATTTTTAAAATCTAATT
>c56634_g1_i1 len=1358 path=[1336:0-1357]
GGTCTACTTTGTACTTTTTTAGATTACAATGACATAAAATATTTAAATTTTACCTACGAT
TTTTTATTAAACTTTCTACCGTTGAAAATTATTGTGTAAACTGAAAACTACGCTTGGTTA
TTTAGTTTATCTCGTGGCTTTTAAGGTGTTGTAGAACGTGTAGGTGGTCTGCATGATCTC
CTTTAAACCTTCCAAGCTGTACTTGAACACTCCGAATCCCTTGGTGTCCATGCTTTTCTT
TGTCGCTACCATCATCATCAGCAAATGCTTTCGAACGGGCACTGGTTGCGAGTACCAGTC
GATCTCGTAGAAACAATCCCACACCTTTTCCGACTCGTCAGTGATGTACTGTCCGATGAG
AGCGTACATAGTTATGATACCCGCTTCGGGCAGAAGGACCATGACCGAAACATCCACTTT
GCTGTTTTCACCCGTCATGTCGTACACAAACGTGCAGATCATTCCGACCGAACCGATGGG
CAATATACCACTGGACTTACCCGAATAAATCTGTACGAGATGAAATAACCTTTTGATCTG
CAGGTGGTGTTCGGTGCATTTTTTCAACTTAGCAAGGGTTTGTTGTTCCGTTTGTCCGTT
CTGAACGAATACGTTTCGTATTGCGATCCTCAGTATCTTCAAATGTCCTCCTAGGTGGAT
ACCGAAGGTTAAGAAGCATAGAACAAATAGGTACGCACATATTCCTGTGTTGGCTGTTAT
AGTACAATGGTATATAGTAACCGCTATGAACCTTGGCCAAGAGTCGATAACGAAGGGCGT
CCATCCTTTGAACGGTGTGTTCCAACTACCCGGCTTTCTTCTGAATATGGTCTGCTTCGT
CAAGCTCGACGATACACTTATAGTAAAAGCGATGGTCAGCAGCTTCCTGAGCTTGATGAC
GATTCGGTTCGTTTCGTCTCTCAACGAGTACTGTTCCTCTGTGAAGTCCTCACCGTAATC
GTAGACCCCGCTTCTGATCATTCGGTCGATCTCGGCGTAGATATGGCTGTACTTTACCAT
GAAAAAGATGCACACGATGAGTATGGTGTACACGACCGACCAGTGGACGGCCTCAATAAC
GTCCATTTTAGATGCTCCATTTGTGTCGCTGTTTCTTATATAGAGGGGAAAATGAACAAG
TCCACTTATTAAAAGTGAGATCGGAATGCAGGTAATGAACCAGTCAGTGATTTTGTTTCC
AGGGGCAAATCCGTAGCCGACATGAAGGTTGAAATTTGTCGTGTATTCCGAAGGGTCCGA
GTGCGTTTCTGATCCTCCTTTACCCATTGTTTCTCTTAGGAAGGCATGTGGCTTAATGCT
CGCAAAATTATACGATTGAAGGTTTAATTCGATCCGAG
>c58470_g1_i1 len=1943 path=[1:0-363 3940:364-364 @365@!:365-1050 1051:1051-1942]
CAATCGGCTCCTTTTCTTGGACAGTCTGCACTACCGCTCCCTCTGTTTTATCCCTTCATT
CCATCTTTGACGCTCGTCACATCAAGAAGTCAGGTATATTTGATGTTAAAAAGCAAGAAT
GCAGAAAGTAAAGATGCATGGATTGGTCGGGGACCTTTGGCCGAATATACGGCTGATGCA
GTTGACAGGCCACTGGCTCCTGGAATACCACGAAGAAAATGGAGGGATCATGAGGCTCCT
TAGGCTGGCGTATTGTTGGATCACAACTCTCCTCATATTAGTACAGTTTGGATTCCTCGT
CTGCTTCCTCATTCTTGAGACCTATGATGCAGACCAAATGGCAGCGGCGACAATCACAAC
GCTGTTTTTTTCTACACAGTGTAACCAAATATTTATATTTCGCTTTGAGAAGTAAATATT
TCTACAGGACACTAAGTGCTTGGAATCAGGTCAACTCTCACCCATTGTTTGCTGAATCGA
ATGCTAGGCACAGGGCAACTGCTCTGTCCAGGATGAGAAAGCTTTTAATGATCATTGGAG
TCGGAACGATATTTTCAGTTTTAGCATGGACAACGGTAACATTTCTCGATGAACCGTACA
GAGATATTACCGACCCGGATGATGTGAATTCTACAATCACTGTCGAAGTTCCGCAGCTAA
TGGTGGATGCTTGGTATCCATGGGATGCAAGAAATGGAATGGCATATTTTCTCACCTTTA
TTTATCAGTTATACTGGTTAATCATGTCCCTGAGCCATGCAAACTTGCTTGACATACTGT
TCTGCTCATTTGTAATATTTTCATGCGAACAACTGAAGCACCTTAAGGAAATTTTACAGC
CTCTGATGGAGTTAAGTGCAGCTTTGGATTCTGTAGTGCCAAATTCTGGAGATCTCTTCA
GGGCATCATCTACTTCATCCAACATCCCACTAATAGGAAATGATGTAAATGAGTTCGACG
TTCGTGGAATATACAGCAACCAACGAGACTTTTCCGGATTCCAAGGCGGCGCAATACCAA
CAAATGGCGGTATCGGGCCAAATGGACTTACAAAAAAGCAAGAACTTTTAGTCCGATCTG
CTATCAAATACTGGGTCGAGAGACATAAGCATGTTGTCAGATTTGTTACAAGCATTGGTG
ATTGTTATGGTTCCGCACTTCTGCTTCACATGCTGACTAGTACTGTAACACTTACCCTTC
TTGCATATCAAGCAACTAAGATCGAAGCTGTTGATGTTTATGCATCTACTGTCATTGGGT
ACTTATTATATACACTTGGACAGGTCTTTGTGTTTTGCATTCATGGGAATGAACTCATTG
AAGAAAGCTCATCTGTGATGGAAGCAGCTTACAGTTGTCATTGGTATGATGGGTCCGAGG
AGGCGAAAACATTCGTTCAAATTGTTTGCCAACAATGCCAGAAATCGCTCACAGTCTCTG
GTGCAAAGTTCTTCACTGTATCACTGGATTTGTTTGCTTCGGTCCTAGGTGCTGTAGTCA
CCTACTTTATGGTGTTGGTGCAGCTCAAGTAAATTCTTACGATACCCAATCTGAAGAAAA
AATTTTTCTCACTTGATGTATTACAAAATAATCACATTTATAATCTAGTGGAGTAAGAAT
GATTTATATAAATACTAATTGTAAATAATTAATTTACACTATCACTCATTTTAGGAGTTA
GATAAATAAATATTGCTCATTTTCATTATGGAATTTTTATAATTAGATGATATTGTATTA
ATTCCATCAATTAAATTTAATATAGGGAAGTCCTTTGCTGAGTAAAAATTTATAAGTGTT
GATTATATTTAACAAATTAATTTTGCCATATGTAGCATAAATTTATATTTTTTAATATTT
AAAACATTTATATAGAGAGTTATATTTTAAATATATATGTATGATAGTGTATAACAATTA
GTTATAATATGTTATAATGTAAT
>c60211_g1_i1 len=1452 path=[1430:0-225 1656:226-242 1673:243-922 @2353@!:923-1138 2569:1139-1151 2582:1152-1451]
CCGGGAACAAAGCTTATTTGTTGAAATAGTTCAATAAATATATATCAAAAAATGATATTT
AAACCAGAATTATCATCCATTGTTAGCCTAATGAAATTGGCCAGTATAAGGAACGACAAG
TCTGACAAACCCATAATAAGATTTTTAATAATGTTTAGGCATATATTTGAAGTTGTACTC
ACCATCGGCACCGCAATCTCTTGCTACGTGGCTGGATGGAAAAACAACATAGGTTTGGTG
ATGTTCTACTCTATCATCGGGACTATCGCCTGTGTGCAGTCAATTTACTTTTTGTACAAC
TATGAAACAGGCAAGTTGATCTTTCATGATCTTAAGATGCTGATGAAAATACAGGAATTG
GACAGGACGCAAGACATGCTCCACAATGAGACAGATTTCACCTGGAAATGGATTCAGATG
TACAGCTTCAACTTGATAGCTTTCATGATTTTGTATTCGTCCTCACCAATTTTGGTTGAA
TTCATTCTCTTCATTTTAAAAATCGAAGTGGCTCCATTTTTACCACCGTTGCCATTGAAT
GGATTCATTGTTGGAACAGAACGGCACACAATATTGTATTTTTGTGTTTGCTTTGCAAGT
ATATATTGGAGCGTGTCCGGAATGCTGGCTGCCATAGGGAACCAATCAGTTCCTGCCATC
TACTTGTCGTATCATTCATTGGGGATTACTGTACTGCTAGAGAAAATGAAAAAACTAAAG
AGAAAGATCGACTTGAGATCTATGCATTTTAGAGACACAGTTGATGAAAAAGTTGCTGTA
AGAGAATTAATTCACTTAATACAAGAGCATAAGCTACTATTGAGATTAACTCACAATATT
AATTTGTACTGTGGATTTCCATTGGCAGTGCAGAATATAATGATATCAGGCTGTGTCTGT
CTTCTTGCGTATGCATTTTTAACGGAAATCAACACTGACATCAGTGCCATGCTAGTCAAC
GCATTCTGCCTTGTCCTTATGTTCCTCATAGCTGGAATTCCTTGCATTTTGGGTCAAAGG
GTTGAGACCCTGAGCTACCAACTATGTGACGGTTTGTATGATTTGCCTTGGTACAAGCAA
AGCCCGCATTTGAGAAAATATCTCAATATGGCACTTAGACAGGCAAACAAAGGTATGAAG
ATACACTATCATGGACGGTCGCCGCTCAACCATAACACATTGATTAATATATTAAATACA
TCTTACTCTTATTTCATGGTTTTACAATCAAGTTTGTAAGGAGATTGAGACACTTGCATT
ATTTATGGAACACTGAGATTAAATAATAATAGCTCACAAATTACACCATCAAATACGGTG
TTTTTGTAACACACTTTATATTTTTGGTTCTGATGATTTTCAGTTTATGAGTGTTTAACA
AAACTTAAATTATATGAATTTACCGAAATTTAGCTCTGTTATTTTCAGGACTTGTCAATA
AAATTATTACCA
>c60260_g1_i1 len=1361 path=[3378:0-390 @2004@!:391-491 290:492-1360]
TTTTTTTTAACTCGTGAGGTGTTTATTTCTATACATTTTGCGACTAGTGTGCCTAGCATT
TTCCAACTGTCAACCTATTAAGATTTCGTAGCGATAATTAAGCTGAAATATGTGTAGGAG
GCGTTCAAAATAGCTCCCATGTTTACTATGTTGGCTTTGTATCCGACGATGGTCCTCAAA
CTCGGAACTTTCATCAACAGAGTCATCATGTTGAGCAAAGTTTTGGTGCAGGTTTTGGGC
AAATTGTACCACGGGCAGAAGTAAATAGAATTGATGGTTTCTTCGAAAGACGTGATGAGA
TATTCGCTGGTCAAGCTGAACGTATACACGTTCATGAGCTCGGCGGAGAAAATCACGAAG
AACTTCCCAATGAGCATCGATTCATTCTCTGCCGTGTACATGACCAGTCCGGAAAAGCAC
ACTATCCACATGCCTCCAGTGTAGGTTGAAGTAGTAGCCGGAGTTAGTATCTGTACGATG
TAATCGGAAAGACCATGTAGGTATTGTAAGTGTATGGCTATTGTGTTGATTTCTTCTTCT
AAAGTCCTCTCGTAACGCTTTTTCCAAAGAGGCGATTGCATGGAAAATCCCAGACGTTCC
ATGATGCTCACCGACCTGATCTCCAAGGTCTGCAGTGCGACTCTCAGGAGTTTCAGCTGG
TAATTGACGTGCATTGAAGTGACAAATCCGTACGAGGTGAGCCGGGCGTACAAACTGAAA
GTGGCTGTGCTGCACACTATTTCGAAAGCGTAGGTCAAAGCGAAACCCCACCAGGTGTCG
AGAGGAAAGCCAAGATAACACGGATATATCAAGAAATTGAGCATGTCCGACCTGTCTGAA
GCGAACGACAGTTTCATCATAGGCATCACGCAGAACAGAAAGTTGCACGACAGCATGATA
CCCACGTAGATGTTCACGTTCCTGCTGGCTTTGGCCTCGACTTTTTCTCTGATAATCAAC
GCCTCCTGTTCTAGTTCTTTGTAGTGGAACCATTCATCCAGTTTGGCGTTCAGTTCCAGC
ATCTTCCGCCTATATTTGAAGATCGTGTAGACGTAAGCGTCGAGTACTATCATATACAAC
ATATAGTGGATCGTGTCGAAAAGTTGTTGGCCGTCTAATGTGTGAGTCAGAAGCAGTGAT
ATCAAGCCGGCTATCGAGATGTTGTAAACCAAACAGTAACATCCAATCGGGATAGTTTGC
TTGAATTTTTTCTTGTAGATTGTGTAGCCGAATAGAAAATGTCGACATACCTCCTGAACG
TAGTGGGTATTAACCCACTTATCCGATACTTTTTTCTCATAAATTTTGTCCTGAATACTT
GCCATTAGTAATCGCCCGTTCGAAACCAATCGACTGGCAAG
>c60281_g1_i3 len=1132 path=[199:0-555 @755@!:556-1101 161:1102-1131]
TTTTTTTCTGTGCAGGTGAAAAGTTTTTTATTTGTTGTTTTTCATGGAAATATATTTCTC
CCAAGTGTTATTAACTCTACATATGACAATTTGACAAACAACTCTATATATGACTGTCAT
CGATAACATTTTTAAAAATTATATTAAAAATGAAAGCAGCTATAAAAACTATGCCTTTTA
GGAAATAATAGAAATGAATAAATTTATAGTACACCTAATCAAGAAAAAACACTGTAATGA
TTAGTATGCCAGGTGAATTTCATTGCAAATCCACAGCAGTTAGAAAATTATAATAAGAAA
ATGTCGTCTTCAGTACATCAAGAAATGTATTTAGATTGATTTTGACTATTCCACCAAAAA
CCACAGGATGCATTGTCATTGACATCATCGTGACAACAATTCTCCTGTCCTCGACCGTTC
CATTCAACCAGTCTGTCATGTACAGTGAATGCAATAAATCCCTGCACTGAAAGGTTATTT
CATTGCTGTACCAGCAGTAACAATACAATATGAAAACAATTATAAGTGTGATTTCTGCTA
GATTCATAAAAACTTGCAAATTCTTTTTACCCAGTGTAAGTTCAAAAACACCAGAGCATA
GAAGAAGCACAGTATGAAAACACTGAAATAATATCGCCGATACTGATGACACTCTCAGAG
TTTCACATATTCGCAATATCTTATTGTGGTGCTCTGCACAAGTTTTGATCGTGATGTTCC
CCGGCTTTCCAGTTGTTATGTTCATATTGTGAAGATTGTGTCTCAGAATCGTAAATTGGA
TCAAAATATTTTCAGCCATGCAGAAATAAAAGTTATCAAACATATAAAGTGCATGACCAT
CTGTTGCTACGTTTATGGCATGAATGACGTAAGTCACAAATACTTGAGTCCACGTTTCAA
TCATGTTAGGATATGTCACTACTATTGAAGTTTTGATCCCGCCTAACGCAAGCATAATGG
GCCTCATAAGCCAGTGTAATGTTATCATCGAGCCGACAATTAAGAGAAAATAGAACAGCA
ACCAGCACCTGGCATAATGTTTCCGCAACTTCACCTCGAGCACTGGATCAACACCTTTGT
TAATTGTTTCTAACAGCAAATCTGAAAATAACATCAAATAATTGCTGTTTTG
>c60612_g1_i1 len=1111 path=[1334:0-261 @149@!:262-359 1691:360-430 @1762@!:431-598 1929:599-611 76:612-1110]
GGGGGGGGGGGGGGGTTGGGGGCCCCCCCCCCCCGGTGGCCGCCCCCCTCCGCCCTCTCC
CCCTGCCGTATCATCATGTTGAGATCCTTCCGGACCGCCGGCTCCATCTCTTCCCATGGC
ACGTCACATAAGCTTTTAAACAGCTCCATGCTCTTGTCCTGGAGGTTCTGACCCATGAAG
TTAGCCGCGGAAATGAGCGCTGTCACGATCACGAGGCAGAAGGCGTTCACCACGACCTGA
AGGACATCCTCGCCCAGTTCCACCATGATTGTGTACGCGTACAGGGTGAGGGAAAGCGCA
CCCACGACGTTCTGCGACGCCATAGCCATACCGAAGAGTTCTTTGAGTTCATGAGCCAAC
CTTAAAATCTGACGGTGTTCATCGATGATGTCTCTCAGCTCGATGCCGCTCTCTTTTCTG
AGTTCTCCCCATTTTTTGATCCTCATGCTTATTATCTCGAGCTCGGCGCAGGCGTAAGAG
ATGGACAAGTAGCCCAAGGACTCGTAACCAAAAGCTACCACGGAGATCTTGGCGCACCAG
AGAGACGTGACGACGTTGACGAAATAATAATAAAAGCTCCTCTTGGGATTTTCCCCAAGG
TAGCCCGTGTTCGGCAAGGGCACCATGAAAGGCTTCTCGACCCCGGCCGTGTACAGATAG
AAGTCGTAGAAGTAAGGCAGGATGTCGAATGTCGTTATGAAGCAGGTCGAACACGTGCCG
AAAATCTTGACGCAGAACCAGATCAACCTAGTCCTCTCTTTGATGAAGTCGATCTCCTCC
TGGCGGTCCCTCCTCGCCAGCATTTCTTTCAGTTTGTCGTACACAGACTTGGACTTGCCC
CAGTCCAACTGAGCGTACGCCATCGGCCCGATGAAAGCTGCCGAAACGCTAAAAAGTGAA
TATTTCGACAGGCTCTCTTTGAAACCGGACAAGAAAAGGGATATGAAAGTTAAAGGCGTG
ACGGCGATCATGTACCAGAGCCTGAATCTCTGCAGGAACACCTTGACCGTTGAGAAAGAG
TCGAACTCTTGCCACTGGCCGCTCAGTTTCATTATGAACCTGATGACCTCCAATTTTTTT
AAATTTTCGTTCATCTCTCCTCGGCTCCTCG
>c61131_g1_i2 len=1510 path=[3057:0-503 644:504-548 3604:549-978 @4034@!:979-1184 4240:1185-1205 4261:1206-1249 4304:1250-1259 120:1260-1306 4359:1307-1361 1241:1362-1381 1261:1382-1509]
CGGGTTGTGGACAATTATCAATGTCAGCCCCTGGAGGAATCTGACCTCGTCGATGGTCTC
AGTGTAAATTACATGAAGTACAGCGGGTTGTGGACAATTATCAATGAATACCGAGAGACA
GGCAGAAAGAACGCTATGTTGAAAATCGGTGTGTTTATCACTATGATATTTCTCTGTCCT
TTCATAACGTTCAGCTTGTCGAGTTTCTTTGTGATTGAAGTCGATTTTCAAGCAGCGACT
ATGTTCGTTTTGAATCCCTGTTCTTGTATACAATCGGTGCTGAAGGTCCTTGTTTTCTGG
TTCGGTTTAGAAAGCCAATGCCAAATACTAAACATGATGAGAAAAGACTTCTTGAACTGC
ATCCCAAAAGATAAAGAAGAAGAAGCCAACGAGATTATGAAAAACATTGCCCATCGCTCT
AACTATTTTTGCGTGGCTGGAATCACAGCAAACACAGCTTGTGTCCTCGTCTGGAATTTT
ATCCCTGTCCTTAGGTCGCAATATTTCAGAGAGGAATTGAACATAAAATTAGATAATATG
GAAACAAACTCACCCAATAAAATTTTAGGAGGATGGTATCCTTTTAACTACACAGTAACG
CCTTGGTCAGAAGGTGTCTATGTCTTTGAATTTATAGTATGTGCTTGGGCAGGCTTTGTC
ATCAGTCTACACGAGTGCATACTTATACAGCTTGTTATGTTGCTATGGGGTCACCTAAAA
GTAGTAAGTTTTGTGCTCAGCAATATCCGAAGGTCTGATTTTCTTGTCAAAAAGAGATTC
TCAGCAATCCATTCGTTCAAAAATTATGAGGATGATAGTATAAACAGTTCAGAAGCTGTT
AGCAAACGCATGAACGATCATTTACTCATATGTCTGAAAGATCATCAACATTTGATGAAG
GTCGGAGATCAAATTCGTGACCTGTATAATTTCCTCATTACTGCCCAACTTGGTACTGGC
CTGTTGATTATGATAATTACAGTTTTTCATTTTCAGTATTATGGGACAAAAGATGCATTA
TTCACTGTCAAATTTGTAGTTTACCTTGGCTATTGTATGGTCGAAAATGTCCTATATTGC
TACTGTGGAGCATATTTGGAAGCTGCAAGCGAAGAAGTTGGTATGGGGTTTTACAGCGGT
GAATGGTACAAAGGCGATGTCAATTACAGAAAAATAGGCCAAATGTTAATGGTGCGTTCG
CTGAGACCTGTTTCTTTAATCGCCGTCCAGCTCTATCCTGTCAATTTGACAACATTGACC
AGTTTGCTACAGTTGACCTACTCGTCATCAGCCTTGATGTCAAGATTTATTAATGATAAT
TGAAGATAACAATCAATTTATCGTAGAAAATCATTAAATATTATGCTGCGGTTATTGTTA
TAATTAGTAATGCCATATAATATAAATTTAATAAAATTGTCACTTGCATGTAACATTTGA
TAGTATGAAGCAAAATATATAAAACAAATATCACCATCAAATAAGAATTTCTCTCGAGCT
ATATGGACGT
>c61423_g1_i1 len=1278 path=[1356:0-78 1435:79-96 @1453@!:97-367 1722:368-387 1742:388-1277]
CACGACTTCGTCAAGTCGAACGTTTTCGACATGGACTTTATTTTCAAAACTTCTAACAGA
CTCATCGTAGCTTTGTCCTGCGAGGGTCGGCTGAGAATCTTCACTCTCCAAAGGGTTTTA
CTTAAAATACTCGGATTCGAATGGTGGAAAGAAGGCTTAAATTTTCCTCTCCCAGATTTC
ATGAAAAAGTGGGGATATCAGGCATTTTGGGTGATTTTAATGATTTGTGATATCGTACTG
ACCCTTAAAGCCAGTGTGTGGATGGCCATCGACAACGATTTAAAATACACAATTAAAATG
AACGGGATAATTGTAATGATGCCTTTTGTAGGTTCCTTAATCAAAATATTTTACCTACGT
TATATGCAGAAAGAATTTATTGAGCTGATAGAAACGTGTGAAAGCATCGGCCACCTGGAC
ATGGAAGAAGAATCGATACAATCTGGTTTAAGGTTGAACTTTGTATACATTAACATGCTC
CTTTCTACTGTAGGGATTTGGGCGATATTTTTCACCATCATAAACCATGAAATTCCAGTA
GCGACAGATTTCCCATGGTCTCAGGACGTTGCCTTGGGCCAGTTTTTCAGCTTGATGATT
GACTTCTACTGCGGCATCAATTGCTGTTTGGCCCATTCCTTACTTGACACTATATTTCCA
GTGGCTGCAATCGTTATCATAGCCCATTTGGCTACTCTGAGAAAAAAACTCGCCAAATTG
GGTTGCAACAAATATCAAGATGAAGTTTTGTTAAACGAATCGATCGAACTGCACAACAAA
TTATTGAGTATGAGCGAACTCCTGCAGATCTGTTACAACGAGGTGTCAGTCGCCCAGTCT
CTTTATTCCGTCATGCACTCCTGCGTCCTCATATTTGCCGTTGAACAAGTTCCAAACAAA
TTCTCAGTATTGGTGAGTTCATTTCCTTTGCTGCTGTGCTCTTACGCACAACTGTGGATG
TACTGCTCTTTTGGACAGATGATGACGGATGAGTTTGACAAGATATCTTTCGCTTTGTAC
AACAACCGATGGTACGCGTGTAGCATCTCTTCGAGGAAAGCTCTTGTGACTTTTGCACAA
GCCTGTCAGAAAAAGGTGGGGCTCAAAGGCGTCGGCAACATCAACGCGTCCTACTCTAAT
TTTCTTCATAAAATTCAAGATTCTGTCTCGTACTACTTGATTTTAAAAACAGTGACGAGT
GAAAGCGATGGTGAAAAGAATTAGAAATGTCAATTAAATCATGTTGCACTTCAATTGCCA
GTGATTATAGTAATAAAG
>c62367_g1_i1 len=1256 path=[1470:0-378 @70@!:379-882 2345:883-892 2355:893-1255]
TTTTTTTTCTGTGCTGGTAAGATGTTTTATTAAATTTTCCTACAATTTACTAGTTACATT
TTTCTACTTCACTTCTCAAGAACGAACTGATAAAGAATCATGAAGTAGGAACAGGACTGC
TGCACACTAGCTAGAAATGTTGACAGTGCCATGTCGGTGATGTACCAACCCCTGATTTTT
ACCGGCTTAGTCGAGTTAAGCTGGAATTTCAAGATCTGCTTGCGGTGTGTCACCGGCAGC
TGGTACCATTTACTCGAATAGCAGGCAAAGCTAAGGTTGTTGTAATGTGTTGAAATGTTT
TCACCGGACCAGCAGTACAAGAATATCTGGCTGTAAACGAGGCCAAATATTGGTACATAT
TTGATAATCTCGTTTACAGTTTTTTCCAGCGTAGTAACTGAGAAGATTACAATGCCGATG
ATGACTGTCGAGATCAAGACCTGGAAGAGGAAGACGACAGAGACCAGCCCTTCGTACGCT
TTCATCAATCTTCTGATGAAAACATGTTCGTCAACGCAGAGTTGAATTGTTGTCAAAGGG
TTGGATTTGTAAATGGTACCCTCCATCCCCTCCATCTCGCTCTTCCCGCTGGACCCGATG
TGCTCAAGACTAAGCCGCAGTAAGTACAGCCTGTGGGATATTTGCAACGAAAGCAACATG
ACAAAGCTATCCATCATTGTGTGTATGTGTGCTTCGCACAATAGGCACACGCTCGCCAAG
ATGTACTCGGTAATGAACCCGAGCCAGGATTCGCTTTCCCATGGAGCGGAGAAGTACATG
GGAATCCTCCTTTGGAGGAAGACCAACGGCGTGCACACCCAAAGCAGGATCATCCCGCTC
ATCATCAGGGAATAAGATGTCAACAACTTCCTTATAGCTTTTGTGACAAAAGTGTCCGGG
TTGTAGCTCTTCAGAGAGTCCATCAAAAGGTTGAGGTCGTCGATGTTCCAGTATAGATAG
GTAATTTTGACAGCGGCGAACCCCGAGCAGAACGTTGTTACAATCGTAATGCATCGATCC
GATAACTCCTGATTTGCGTAAATTGCACCTCTGCCGAAGCCGAACAAACCGATCAGGCAG
ATCAACACGACCAAAAAGAAATGGATTTTTTTTAAAACGTTATTTCCGCTTGTTTTGTTT
ACGCCGTAAGCCTTCAAGTACCGCTTGAGGATTTTAAAAGCGTCAATCTCTGTCGACTCC
ATCCTTCGGGTATGAGAAATTGGAGAAACCGATTCGATAATTTATGTCGATTCCGG
>c63295_g1_i1 len=1472 path=[1450:0-293 1744:294-627 2078:628-1245 2696:1246-1471]
CAGGCCAGAGCACATTCGACGAACCAAGGCGCAGCCATATGCTGCATAAATATTACAGTT
CGGGTGAAGTATAAAGCCCTCGAACCTTTTGTCCTCTGAGTCGTCACTGTATCGTTTCCG
AGCATACTTGAAATAAACCAGAGACCAACACTAAGAAAAGCAGAAAATGACAGAATTGAA
GAAACCTAGTGAATTCGTCTTCCGGATCCTAGGGATAAGCGGTATGATGGTGCCACCGGG
TGCGAAGTTCCCGAAAATTTTCTCCATCTACGTTTTGGTACAGTGTGTAAACACTTTTTT
ATTCATACTCACAAATTTCGTCTCATTGACATCAAAGAACATAGGCCTCTACGAAAAACT
GGAATGCTTTCAGTACGGTATCTCAACTTGTCATATATTATCCAAACATATGAACATAGT
CTTACAGAGAAAGCGTACGATTAAATTTTTCACACTCATCGATGACATGTGGTCTGAATT
CGCACATGATCCTAAATATACGCATTTATTTGTCAAGGCTCATAAAATTTCAGTGAGAAT
GGTTATAGCAATGATCCTCTTTTATGATGGCCTCATCCCAATGAATTTCGTCTTATGGCT
AATTAAAAATTTTTTGATGTCGCCTGATGTTAAAACCGTGCCCTTGGCGCTATGGGTATT
TTTCGATTGGAAAAAGCATATCTTCCTTGGTACATTTTACCAGCTTACTATCTTTGGATC
TGCGCTTTTGAGCATAGCAATCAGCATAGCACTGGTACGCATAATTGCCGAACAGGGATC
GGTACAGATGCAAATCTTGCATATGATGCTTGAATCGAGGTCACCAGAGGATGATAAAGA
GTCCAACAAAAAAATTTACAAACTACACCAAAAAATCATCATATTTGTCAAGGAGTTTAA
TTCATTTTTCAGCGCTCACTATTGTTTTGAAATGGTATTATCTTCTATGCAGATCGCCGC
ACGAGGCTACGCCGCAGTTTCTGGGCTGAAAGAAGGAAATATAATGATCTTGGCATCATA
TTTACTTATCGCACTAACTGTGATCCCACCGTTTGTTATTTGCTACAGTGGCAACCTCAT
CAAGACCCAAGGTGAAAAGATCTACCGAACAGCTTATCGGAACCAGTGGTACTACGAAAA
GACCGATTCGAGAAAGGATCTTTTAATAATGATGACTACCGCCACATATCCTGTGCACCT
CCACTACAGATATTTCGTTACATTTTCAATGGAGCAATTTACCACGTTAATGCAAGCGAC
TTACTCATACCTGACGATGATTCAGCATTTCGATATATAATTTTACAGATTTCAATAAAG
AATTTCTTGAGACCTGCGCACATTTTTTTTTCTTACAAGGAGACGGAGATGATGCAATAT
GATAGTAATAGATCGATGATAACAATTTTGACATTTCACTAAAAATGAAGAATTTAAGCT
TAAATGTAAACACTGAAGTTTAGAAATAAAAA
>c63865_g1_i1 len=1279 path=[1375:0-631 2006:632-638 60:639-1278]
CGAGGATGAGTAAAGTAACGATAGATGTTAGGTATTTCAAAGTAATCGGACTATGGCAGT
ATCTCGTGCCGGAGCCCGGTACGAACTACATGGTGATTTTGAACCTGATCCTCGGGATTC
TGTTCACCATACAGATCACGATTCAAATGTGGAACAACATTCTGGCCGGTTATGAATTTT
CGACATTCACCGAGAAGTTTTCGGTGAACTTGACCTGTTTCGAATCGGCCATCAAAATGC
TGTACTACTGCAGTCAAAAGACATCTTTGAAGTTCCTCATCAAATCCTTCAACAGCAATT
TCCTCTTGTGTTCTAAGCACAACGAGGAAGCGACGGAGAGAGTGATGTCGAAGTGCGCCG
ATTTCGTCAACAGGTCCACCAAGAGCTTCATGTACATGATCTTTTCCACGGTGACCGTGT
GGAACGCCTTGCCCATACTGAAATGCATCTCGGGCGACTGCGGCTCGTGGCAGATCATGC
CGTCCTGGTACCCTTTCGACACAACATATTTCCCAGTAAACGGACTCATCTACATCTTCG
AATTTTACGTCATGGTCTTTTGCGCCGCACTCCTGTACAACGTCAACTGCCTTTTTTCAG
CGCTAGCGCTCAGCATCGCTGCCCAGTTCGACCTACTCATCACGAGCCTCTCTTCTATTC
CGCAGAACGCGGAGAGGCTGTCGAAAAAAGAATCTAAAGAAGAAATCATGTCTTTACTAC
TACGCGATTGTTTAATGGATCACCAAAATCTCCTCAGGTTGACGAAGGAATTGGAAAGGA
TGTACAACCCCATGTTCCTGTTCCAAATGCTGACAAGCACGTTCACAATTTGCCTCGTCT
TGGTCCAGCTGAACGAATATCTCGGAGCGAGCGACCAGCTCTCGATCCCGCTGGCTTGCA
AGTTCATCATGTACCTCGTCTTCGGTTCCGCGGAGCTGTTCATCTACAGCTGGGGCGGGC
AGATTATTTACGACAAGACTAGCAACGTGCACAGAAGCCTGTACGAGACCGGCTGGGACC
AGGCGTCGGTCAAGTTCAGGAAGTGCGTCCTGTTCGCGATGACCCGCAGCTATCGCCCGG
ATTCTCTCACAGCCGGAAAATTCTACACGGTCGACCTGAACTCATTTACTCAGACCATAA
AGGCATCGTACTCTTACTTCACCGTCCTACGAGGTTCTGATTCGAAGAAACATTAAAACA
TTTGTTAAACTACACAATGAATAAGAATTAATTGTTTCTTTAATAATTGTACTAGACAAC
TAGATTTACAGGATTCTTG
>c64005_g1_i2 len=1438 path=[189:0-182 75:183-207 100:208-326 136:327-806 1010:807-1437]
GCAAACCACATATCAGACTGATTTTGTATGCCACTACTCCCTTACTTGTCTGAAAGACAA
GATGATGTTGACAACGAAAGAACAAATTGTCCCAAAATGTTTCAGAGTACAAGTAATTTG
CAGTCAGTTGGTACTTATGTGGCCAATCAATGTGGCAAATATTTTTTTAAAATTACTAGT
TTGGATGTATTTTGGGATTATCGTCGTTTCTCTAGCACTTGCAATGGTAGGACTCCTACT
CAAGGTTCTTTCGTCAAAAGATCTTTTGGACAGAAGTGAGGCAATTGATATTCTTACATT
GGTGACATCGGCTTTATACAAACTACTTTTTTTCTCGGTAAAACATGAGAAATTCCGATG
GGTTGTCATGAAGTGTTCTAAGTTTGAAAAACTTTTGCCTGACGGTTGGAACAGTATGAC
ATCGAAGCTTTCAATTTTGCATTCGATGTCTGCCTTTGCAATTATGTCATTTTGGTCACT
CTGCCCGATTTTGAACTGGCTCTTAGGCGTTATAAGCTGGGAATCGCTTTCCCTTCCTAT
AAATTCGCTGGCGCCCAAGTTCGACGGGTTTATGTTTGGTTTGATTTATTTATGGGGATG
CATAAGCTTATTGAGCAGTGCGCAAATATACATGGCTGCAGATATTTTCTGCTTCAGTTC
AATACACATGGTTAACGGAGCGATGGAAACGTTAAAGCTGCGGCTTGAGGATATGAGAAA
AATATCTGCAAAAGATGATAAGGATGGAAAAGAACCAAGGCACGAATTTCTCAAAAGTTG
GATAAATGATCATATTGAAATTATGGATTATATTCACCAGGTAGATTTGATGATGCGCTC
GATGATTGTAGCTGATGTTCTCCATGCAATAATATCATTAAGCTTTGCTATGTTGCAATC
CAGCGAGTCGCAAAATTTCCTCGACTGGGTCAAAGGGTCTTTATTTATTATCGTCTGCTT
TGTTCACCAGTACCTTAACAGCCATTTTGGGCAAAAACTTATCGACCAGCAAGAAGCCAT
AAGGAAAAGCGTAAGTGAAATACCATGGGATGAGGGTTCTGTTCCACTTATGAAAACCGT
GCTTATAATTGCAAATGGGACTTTGAAACCGGTGAGGTTGAGCGCTTGGAGGATGTACTT
TCTTCAGTATGCGACTTTTGTTGAGTTTGTGAAAACAATGGTTTCATGGTTTATGGTTCT
TCGTCAACTTAATGATGAGAAGTAAAATAAAAATATCCAATTGTAGAAAAAAAAAAACTA
TAAAATGTTTATCCTTTTATTTTTAATAGACAATAGAAGGTTTGGTACTGTTTACCAATA
ATTATTTAATGAATAGAGCAATTTTTGAAATGTTCCAATAAAAATTATTAGTAGACTATT
AAGGTTTGGGTATGGGATTAAGGATTAATGTTGTAAACATATTTAAGTAATAAATACA
>c64054_g1_i1 len=1675 path=[1653:0-125 1779:126-135 @1789@!:136-242 1896:243-346 2000:347-370 4458:371-388 2042:389-496 2150:497-513 2167:514-1674]
GTTTTAATACCACCATTGTTTATTATTTTACACAATATGGACTCTACTGTTAACGTAGTG
CAATATTTTTACATTATTTTAATGCATCTGACATTGTACAATATGATGACAATTTTATAC
TAAATGCTGTTGAACTTGCGTACAATTGTAAGAATTCTACAACTATTGGTGTTTTGACAC
TGCCATTCTGTGAAATGTTGTAAAGTGAAATCAAATTTTCTATTTTTGGTTCTCAGGTCG
TCTCTCCGTTGGTCCGTTTTTACTTATAATGCTTCACCTAAGGAAAATATTTAGGACATA
GCCTTTATGATGTTGAAGTAGGTATATGCAGAATTGATAATGCCTGAAAACATCTCCAGA
TTCAATTCAGAAAATCCACCAGCAGAAAGGGTAATAGGCTTTTTTGATCTTTCAACAAGT
ATCATCATTTCCGTTTTGAGTAAAGAGCTGTATTTTACCCAATTAGATTCATAAATTGCA
CTTCCAACAGCTACAGACAAATCGGAAAACTGACCACTGTAGTAGCAGTAGAAATAAACG
TGTATAAGTTCTAATAGAATTAGTATAAACGAGGATGCTTTTAGGGCTTCAGAAGTGCCC
GGCACAGTTAAAACCACGCCCAGCAAACATGTAAAGATACCAATGCCAAGTCCGGACAAC
ACGAGGAGCATGTAATTCACATCACGAATCACAGAGATCACCTTGATAATATGTTGATGG
TGAATTAAACATGATCTTAAACAAGACTTGAGAATTATTTTAAATTTGTTCATGTCCTTA
ATACTCGAATTTGGGCTCGATTTTTCATATTGGACTTCTGCCGTCTCGACCAAGTTTTTT
AGCATGTAGTGCAATATCTTAAATTCCGTGCATATCTCGTGAGACATGGCGACGAAAGCG
CCGTCGATAATCGGAAACAATAACGCGACGTAAATTATGTTGAAGTATTCGAGAAACGCT
GCGAGATAATATAAATTGCCCTTAGGTTCGACGTAAAACCAGTACGGGATCGGGATGCCG
CCAACGAAATGCGACGAAGGCAAATCCGCTCCGTCTCTGGCATGCCTGGTTTCACCTTTT
ATAAGGTAGTTCAAGGGCCGTCTGAACGAAATTAGTAGCATGACGGAACAGCACATTATA
AAATTTATTCGAGGTATCTTTTGTTTTTCAATTTTGCTTTCTGCTCGCAAACGGTTTATG
TGTTCCAACGTCTCACCACCAACGTCGTACTCGTGCAATTCACTTCCCAAGGCTCTGTAC
AAATAAAACACTTTATCTTTCTTAATCCAGTACAGTATTATAAAGGAAAACATACAACCC
AGCAACAAAGTTACGTTTAAACACTCGAATCTTACGTCGTAATCATTCCAACCTATAATG
ATGGACATAACCGTTTCAAATGTTTGAGAGCCGCACAAAAGGAGAACCACAAAAGCTCGA
AATTTTGATCTATAGGCGATAAATATGGAAACAAAACGCCCAAAGTTGCTTTCAAACGAT
TCTCTATCCTTTTCATTTTTCATATCAAACATTATTCGAAGGTGGTACGTGACATACTAT
TTTTTTTTCACGCCGAAAAAAATGAAACCTCGAGGTGCGATATTTATTCATTTATGTATT
TCCTAAGAAGTCACTGTTTTCGCTTATCCGGGTGGCATTTAATGAAGTATTTATT
>c64983_g1_i2 len=1724 path=[2125:0-20 2146:21-44 2170:45-340 2465:341-342 180:343-723 2843:724-846 @255@!:847-1470 3586:1471-1527 204:1528-1723]
TAGCTCTTAAGGAGCGCAGTATATTACACCCCGACTAATACATCTACATCTTCTTTTGTA
CTACGTGTGATTATTAGTTTTTTCAATATACTATTGTTATTATCATTTAAAACAACGGAA
TATTTTGTAATATCATTTAAAATACGAAATAAAACCTATAGGAGGAGATTAAATTTAGTC
TGCCGTTCTTAAAAGCCTCTTGGATTTATTACATTTTGTTTATTTATGTCTATAACTTTA
AGGGATGTGTACATATGCAAAAAGATAATGACTATAAACTAATAAACAAGCCAATTGTTT
AGTCCACAACCATTGATATAACACGCCAAGAAAATGTTAGCATATATACCTACAGGAAAA
ATTTCAAGCACTGCAAACGAATGCAGTTAAAACTATATCCAAATGCATAAAATATTACTA
ATCTAGGCAGAACAAGTTATTAAAAATTTAATGCAAAGTCTTAACTAAGTCTAACAACAA
GAAAGAAATATTTTCGAAAATTCTCATATATTTAAGACCTCTCCATTGTCCTCAGTACTG
CCATGTAAGAATAGGAAGTTTGTAAAATACTAAGATACGTTTCGTAAGTGAACCTTACGA
CATGCCTGAAGTGTAAATGTAAAGGTCTTCTCGCGACCAACATCATGATAGAAAGCTCTT
TTCTGCTCTTTGGGCTTTCGTTGTACCAGTAATTGTCATAAGTGGCCAGAAATACGTTGT
TTGACTCAGTAAAAACGGCGTTTCCAGTCTCGCATATCGCAACAGGAAAAACATTTGTAG
TGCAAAACAAGACGAAGTCCTGTGCTCTTACATTTGCCCTTGCCAGTGGGTAGGTAGTAA
GACAACACTGAATAGAGCAAAATGCTGTCAGAATTGCCAGCGGGAATCCGTATATTTTGT
TAAACCGAGCCGTGAGATTAATAATTTGTGAATGTAATTTGTAAGAAAACAAATGAAAAT
CTCTGTTATCCGTTGTTGATCTAGCCTGAAGTTCTTTCTTCAGAACTTCCATCCCTCCGG
CGATAGACGTCCCGATGATACAAATGAAAGACATGTGTATGGACATGATGAGAGTTCCGA
AGAACATGGTGAAAACTTGGAACACCATTGCTAAGGCTTTAAGGTCTTTCGGTACGAACA
GTGTGCCGATCGAGTAAGGCGATTTGTAGACATTAAAAATTAACAGGTGTAAAATGCTCA
TGAGACAATTGCAGCAAGTATAAACTATATATGTCGAAATGAAGAAATAGGCTTGGCGTT
TTCCTCTATTCGACCATTTGTTTAAGATAGAAGCATTATTTTCATTCTCGTAGAGAATAT
TGTAGAGATTTTCGATATCTTCGATCAGAATTTTCACGGCTTTGCTTTTCAAGATCAAAA
TGGCCTGATTGGAAACTATATGGATATTTGCTGTAATATAAAGCAAAGTTTCGAGTTTGT
CAATTATTGGGATAGGCACTTCTATCATAAACTGAAACGATGACATTAACAGAAACGAAC
CACAGCAAAAGCACAATAACGTCCAAACCCTGTCTATCCATTTCGAATGACCGTCCGTCA
ATGGTAGAACTCCTATCCCTGTCAAAAGATTCTTGAGGAGCAAAATCGAACTTTTCTCTT
TTCCCATATTGCGAGTCAAATGAGACAACGCCTCTGCCCGTTCGTATCGACTTCATTCAA
AATAGAACAATGAGAGTTTGATTAATTATTGAAAAACACCGCCG
>c65343_g1_i2 len=1747 path=[393:0-889 @1281@!:890-1018 1409:1019-1033 392:1034-1112 @260@!:1113-1252 1638:1253-1259 188:1260-1746]
TATTAACAAAAAAAACATAAATATACAGCTGCTTATTTTGAGTTCTATGCATTTTTCCTT
ATTATAAACCCTCAAAAAGGTCAGAGCTTAACAACAATTTTAGGCATGGTTTAAAGTTAG
AAGTAAATGTTACAAAGAAAATACAAAATTAACAACTTCACTTGAACTTCTTACACTTTG
AAAATTATCTATGATGATCCCAAAAACAAACCTCACTGCTTGCTGAGGTCAAATTGCCTT
TTAACTTTATGCCTTTTCTTAAATCAATCACTTTGAAAATAAAAAAAAATCTCAAATTTT
GAAAAAGACAATTTTCATTTGGACAAACTCACTAGTCGAAATAAAGAGGAGAGGTTCGAA
TTTTTGTACTTAGAAAATGCAAATAAATTTAAACTTGTGGCCAGAAATTTTTTTTTTATA
CATAGCAATTTTAATGAAAGAACAAATTTTGTATATAAGTGCATTGATTTATTGCATAAT
TAATTGTTAAACACTAGTGAATTTATAGAGTGAGTTAAAATATTAAATTTGCAACTAATT
TATTGTGAGAAGGTAAATTTTAAACTTTATATTCATTGCAGGCTTTGAAGAACCATTAAG
TATGAGTAGCTTTCATTTACCATCTTTTGGAATGTGACCAATGTTATGGCACTGCTGTTT
TTGTAGTCATACACCATCGGTTTAGATGTCTGTCTGATCATCATCAACAAAATTTTCCTA
GTTTCGACATCCATCTCATACCAGGGAAGTTTGTATAGGCTTTCGGATAAATTCAAACTA
TTTTCTTGCAGTGATTCTCCTAGGAAGCATATGACAAATATGATCCAAACGAAGCAGTTG
AATGGAAACATTGCTCCAAAAGCTACAGGGTAGTTCCTCACTTTGATTTGTACAGTGGCA
GTAAACACGAGGAGAGTTATTGTCAGGGTGCTTATCACATTTTGAAATACAAGCGGAGCT
CCAAGCAAATTATTGACTTTGCCTCTTAATTTTAAAATATCTTGGTGTTCTCTTATGATT
TGCCTCAATTTCTCTTTATGATCGAAATTCTTGTTTTGAAAACATTCCCCAAGAGTTTCA
ATGTTCTTATTTATTATTTTCAACTCGATGTTGAGGTATGTTGAAAATACGAAACACATG
CACTCAGTTCCTGTCGAGTGCCAAGTCAAGAAACCGGACCATACAGAGCCCGCGAAATAT
GTCAGGTAGTAACTAAGGCTTCGATGAGGGTTTTCACCAATGTAAGGGTCAGCGGGAGTC
GGCAAAGAAAACGGTCTAGCTTCGGTGAAGAGAGCCAAGTAAAAGTCGAAAAGAAATGGC
ATGAAGCTATGGAAGAAAATAAATATGACGCATGTGATTAGATATAAGTTAACAACACGC
CATAAAGGCTTTGACTCTTTATTGAATATCTCTAAGTGCCAGGTTTTGTTCCGTCTAGCA
AAAAGATCTTTGAAATCTTTTATAACGTCGAGCACTTCTTTCTCCCTAGTTAAAAAATAC
AAAGCATGCTGAGACATTAAGATGCCGGCAATGGAGAAAAAAGCGTATTTGTAAAGACCT
TCTATTCCTCCAAGATATACAGCGTAAAGTGCCAACGGCTCTAGAAGGGGTATGTAAATT
GCTCTCAGCTGTTGAACGAGCTTCCAAAAAACGCGACACCTTTTAAAGGTCTGAATGTGT
CCGCTGACTATCAAGACCCTCTCAATATCAAGGAGATCCCTTCGGCCGACCATTTTGATG
AAAGAAG
>c65823_g1_i2 len=1284 path=[1453:0-567 2021:568-581 2035:582-639 3263:640-650 3274:651-651 2105:652-652 3277:653-655 3280:656-669 2123:670-1097 2548:1098-1098 2549:1099-1169 2620:1170-1283]
GTGTTTTAAATTTATTTTCTAAGGGTTGTTGGTTTGAAAATCGATTAGGCGTTTTCATCA
GATGTCAAAGTTTTCAGAACCAGAAAATAGGAGACTGAATCTTGCAAGCTGTGTAAATAG
TTAGCGAGAGATGCTTGGATATTTCCAAATCCTTTCAGGTGGACGGCTCGTTTGGTCGCC
TCCAGGAAAAGGACCAACGACTTCCTCAACTTCGGCGGGCAGCGGTACCATTCGTTGTTA
TAAGCGGCGAAACTTAAGCTATGAGTCTTGTCTGTCAACAACTGGCCGTATGAACAGTAC
ATGTAGAGCTGGGCGTAAGAAGCAGAAAGCATTGGTACAGAGCTCAAAGCGGCTTCTACC
TTATTTGAAACCTTAACAACTGCATAAATTAAAATACAAGAGTGTAGTACCGTGTAGACG
GACTGGGCGACAATAAGTTGATTGTAGCAGACAATGACCTGTCTAAAAACCCTTAAAAGT
CGTACATGCAAATCTACCGCTTTGTCAAGTATCATTCTGTCTATGAAATAGTCTTTGCCC
AAAGTTGATAAGAGTTTTTCCAGGCGTTGTATATGCCAGCACATGGTGCTGACAACTAGA
GGGAAAGATATGTCCAGCACGGTATGGCCGATGCTACAGTAGAAGGCGCACAGAAAGTCA
ACGTTGAAAGACAACGAAAATCCGACTACAGTCGACTCGTCCCAAGGGAAAGCAGCTGCA
AACGGTAAGTCATTATGGAGCCACAGATAGCCTACGGTCCAGGTACCGACGTTGGCGTTC
AGCAGGATGAAGTAGAGGATGCAGGAGCGGATCGTATCTTTTACTACCGGCTTCTCAGCG
CTTATAGGTCCCACAGTCACAGACATATTGAGCAATTCGAGTATGTCATTTTTAATGATC
CTCAGGTAAAGTAGCTTGGCAAATGCTGCAATGAAAGTCATTGAAACTATGAAACCGTTG
ATCATCTTAATCATTTCGAATTCTGTTTTTGGTTCAACTTCCACATTGAGTTTAATGATA
AGAAAGCTGACTATTAACATCAAAATTGGATAAGAAGCCGGATAAACTTTAAATTTCACC
CACGCTGGTACCGGAACATTTATACCGCCCTGTTTCCAATCGAATCCAAGAAAGTTAAGA
AAAGAGAAGTACAACGTGTAAACTTCTAGCTTTTTGTCTCCAGCAATCGCGACAGAATAT
TTGAGGATTGGATCTATTACATTGTTCATTTTGCCGACAGAAAAGAATCTATGAAAAAGC
TTCGCGGTAAACACCTTCAACAAC
>c66029_g1_i1 len=1331 path=[1708:0-430 2137:431-1330]
CGCCAAAGCAGAAACGGAATCATTAAGACCTCAATCCTGAACGTGTTAACTTCGAGGTAT
TTCAAGAAATTCAAACGTTCTGACTATTTTCTGTCATGAAGTTCGGAAGATATTATATAG
AGAGACCGTCAAACACGATTTACCATTTGTACGAACTTGGAGGGATGATGGTGAGCCCAG
GTTCGAAACATCCATATCTGGTGAAGTTCAACATCGTATTCGTGGGGCTCGGGATGTTTT
ATTTCTTGACGACCCAATTATTAACTCTTTATACCAAAATAGGGGACCAACTGGTGATCA
TGCAGTTTACGATCTCAACCTGTCAAATCATGTTCAAGCACTGCATGATTTTCGTCAGGA
AAAAGCAAGTCGTTGATTTTATTTCGGACTTGGATGTGATGTGGGAAAAGGTCGAGGCTG
ACGACGTGCATAAAAAATTGTTCAATGAGACCATAAAGAGTCGGGTGAGGTACGCGAACA
CTTTCATGCTGATGTGCTTCTGCGTCCAACCGTACAACGTTTTATTCTGGCTCTTAACCA
TAATGACCAAACCGCGAGAAGAGTGGGAGGACTGGATCGTCTGGTGGAACCTCGTCGACG
CCGAACACTTCTGGCTCAGGTTCATCGTGCAGATATACTGCTTCGAGGCCGTGATGATAA
GCGAAGGCGTCACCGGCTCCATGGTCACGTATTTGTGCGCGCATATATCAGGGTATACAA
GGGTCCTGAGGCACATGCTCGAATCCAGGCTGCCAGATAATAAATCCCAGTATAAAGAAA
CGTACATTTTCCATCAGAAAATTATCAGATTAGTTCGGAAGCTGAATTCTATTTACAGCG
TGTCCTATTTCGTAGAAATAGTTACTTCGTCTCTTACAGTCGCATTCCGGTCATTCTTCA
TGGTCAAACTAGTAGCGACAAATGGCATCGGAGGGAGTTTCGCTGCTGAGCTGCTCTTGA
CAATTTTGGAATTCTTCGCCCCGTACACCATCAGCATGAGCTGTGAGCTTATCAAATCAG
AGGGCGAGGAGATTATCAAGTCGGCCTACCACAACTCCTGGTACGAGGAGGACCCGAGTA
CCGAGAAAGACCTGCTCATTTTGTCCGCCTTCGCAACCAGACCACTATTGGTCCGCTATA
AAACCGCTTTCGAATTTTCCATGGAAAAGTTTAGCACGTTTGTTCAGGCAACCTATTCTT
ACATAGCGATGCTCAAAAATATGAACTTTTGATCCGAACAGAAAAATATAGTCGTTACAC
GTAAATTTCTTTTCTTGCACAAGCTTTGTTAATCACTTTACGAATTTATGGCTAATACTA
GATCAATAAAG
>c66920_g1_i2 len=1105 path=[223:0-644 3330:645-645 3331:646-650 872:651-675 140:676-1072 3425:1073-1075 1293:1076-1104]
CGACGAAATGCCGTTCAAAAACTATAAATGGAATGATCGAGACGCAGAAGTCCAAAATTA
CGTCAACAGATTTTATAAGAAGATTTTGTGGTTCGCTGGCATCTATCCGAGAGTGGACGG
ACTTTACTTGTACTTGACCGTTTTCCAAGTAGTCTACATTACCATTATAGAATGGTTTCT
GCTATTCGTCATGGCCGTTTCAATAGTTTATTCCACGGGCAACATAATTTTCGCTATGAA
GTTCATAAGGTTGGGCTCTTTGTGCATAGCCATGAACTTGTACATGATCACCGCCGGAGC
GAGAAGAGGCAGGCTGACAGAAATGGTAAGACTACAACTAGACAACTTTTTCGACTATGA
GGAAGATATTCCGGACGATGTAGATACCATAAAAGAAGGAGGAAGAAAACGTATGAAATT
GTTATTGTTAATCCCGATTTACGGCGTTATCAACAGTCTGATTAAATATTTAATTGTTCC
GATATTCCAATCGAAAAATAACGCAGTGAAGAAAAACGATGCTTTAGATAACGGAGCCGT
TATGCCGACTTGGAGCCCAGACCCGAACAGTGTACTGGTCCGAGTGGCAATGCTTATATT
TATCGTTTCTTTCATAGCCCATCTTCTTTTCGTGATGGTTGGAGGTTTTTTCTTGGTAGT
CCAATTATTTGAATCGTTAATACAACAACTACAATTTCTTAATCTCTCTATAAGTAGATT
AAATGAAAGGGTTGAAACGCATTTTAAGAAAATCAGAAAAAACAATAAGAACTGGACAAT
AGAGGATTCTTTCGATCATTGTATCAAACAGAACATAAAACACCACTTGATATTACACAG
GTACAGATCATCCTTGGAAAACTACATATCGCTCCCTTTGCTAGCACTTTTTACAACGTC
GGTAACAATTGTGGCAGCTAATATTTTTCTTATAGTGACACAAGACGATAAACTAATATT
ATTTCTGTCGTTATCCACTTTCGTCTCCGATGCTTACTTTTTGATCTCTTACAACTTGTA
CGGACAAATCGTCGTTGACGAGAGTGAGAAAATACAATTTACAATTTATAATCTCAACTG
GTTCAACTACACCAAAGGACAGAAA
>c66941_g1_i2 len=1545 path=[1675:0-113 3856:114-228 1902:229-356 2030:357-533 2207:534-535 2209:536-622 2296:623-641 2315:642-911 @2585@!:912-1223 2895:1224-1241 2913:1242-1326 2998:1327-1335 3007:1336-1544]
TGTTTTAATTTACTGTTTAACTGAAAATAATTTTCACAATACTTCATAAGCACATAACTT
CTCAGAATTTCAACTTTTCTCCGTGAAAATGCTCTTTCAGGAAGAATAGGCTACTGTTTT
AATTTACTGTTTAAATTGCGCTTGTGCGATTGTCGAAAACATATAATTTTTTGTTATCTA
GCCAATATGTCAGTAGGAAATTGTAATAATCTTGTATTTTCTCCAGAAAACATTTTGTAC
TACGCGTACATGGATTTTCACTCCTCTCCCTTCGCGAATTGCTTCAACATCGTAAAATAC
GAATAGGACAACCTTACGACGTCTAGAAATCGGAAAAGGTTTATTCCCACCATGTCAAAT
GCTCTGAAACTCGTGTCCCGTTGAGACAGCAAAATCGTCAGGACAAGATCGCGTTTCCCA
CCCAGATTTAGATACCAATCGCTGGTTTCAAAGATCGCAGATGCCAGTTTCTGGTTCGAC
TCGTTTGTAATGTGACTGAGCCAACAGTACATAAATAGTTCGGCGAGCGCCAAACACAAA
AAAGATGCAAACTGAACAAAATTCGCTAGCACATCTATGAGACTGGCATCTTTTGTCGTA
GGTGTTGACGTTAAGCTGGAACCAATACATCCGATCAAGAAAACACTGTCGAGCAATTGC
ACCATTAACAAAGGACTAAGAAATTCTTTTAAATTCTTGCTGATCCGGAGAAGTGTGACG
TGATCTTTGATTAGTTTTTTCAGAGCCAGAGGTTCTTTATCGTCATTTGACGTCAGATCG
TGTCTTCTTTTGACAGAATCGCACAGCACCATGAACTGAGTTTGTAGCATGTAGACAATG
ACGAAAAATGATAAATTTGCGGACTGCAATAGCGCTGTTGCTACGAAACAGTTGACGGAC
TCGAACACATATCTAATTTCGCGAAAAGGACTGTTGACTTTGAAAGAGAAAGTCGTCGGT
AAGTGGGAGGTGATACTATCGTATGTCATTTCTTCTTGGTTAATCAATAGTACAAATGGG
CTGAGTAAAGCTGGCACCAAGAACCAAACCAAATAAATGAAAACCATGAAATACATGCAG
TTTTTGTCGATTTTCTTGCAAAAATCGATTGCTTTTGTCAAGACTTCTCTCGCGTAGTCG
CTTCTGTGTTGGTTGCAATTCATTCTTTCGAAATCGATGAACAAGGACTTGAAGAGGCCT
ATGTTGGATATGATCCTGATAAATTTTATCAAGAAGCAGGTCATGTTCAAGGAAATGCCC
CAGTGCATGGCCTTTTCTTCGAACGGGTCGGCCGGGTCGTAGGAGGTAACTTGGAGGATG
GCGAATGTCTGCACGATCCCGATAATGAAAAGAGTCAAGACATACTTTTGTAGTTTGGTT
ATCACCGTGTCCTCCTTATCGTTCAAGAATATGTCGAGCTTCAGGTTTCGGAGAATGTAG
TAATGGATATCTCCGATTTGGGATAAAGCCAATTTCGTCATTCTACCTCCAACCTGGACT
GCCTGCGAATAATTGACCCAGGGGGAGTCTTTCCAACCATCGCCG
>c67197_g1_i3 len=1491 path=[1924:0-195 3762:196-280 @278@!:281-994 @368@!:995-1209 3203:1210-1402 3394:1403-1490]
ATGGACAGTTTTTTATTGATTAAGATTCTACGCAGTAAATTTTTCATATTTACGTATTTC
AAGTTATTTTATTAGAATTCCAAGCTTGCTTAATTTGAAAAAAGCGTTAATGCAGTTTAA
ACAAAGCAGTGTGTTCGTGTTTGTTTTACGCAAAGCAGGTTCGTGCAGGTTTTAAAATTC
AGCTTTTCACATAAGGAGTTCTTTTTCCACTACTTCCTCATCCTGGTTTAATTATCGACA
GTTCTTAACATGGCTAGATATGAATAAGCTGTCTGAAGCGTCTTAAGAAATGTCTGCATG
TCCATGGGAAATGTATCTCTTGCCGACAGGACGAGCGGCTTTGATGTCTGCCTCAGGACA
AAAAGCATGTCGGACCTTACTTTTGGAACCATATCCTCCCAATGAGATTCATACAAGGCC
GTGCTTAATTGCAAACTGTTTGTTTTGAGCAACTCGCCACACCAACAGATCGCAAAAGGT
ACGATGGTGGTGCAAAGGAGAAAAGGAATGAAGAACCCTTGTTTCGGATCTGTCAGAGGT
CTCTTGGAACACTGAAAAGCTACGAGACATGATTGAAGAGAGGACAATACTATTTCCAAG
AGTAAAATATTTCCAAATACTTCGTTTATCGATTTCACCAATCTCATGATGGTCATATGG
CTGTCAATGATATTTCTCATTTTATCTTTCAAATCAACCTGAATATCATCGACTTTGCAA
TCTTTAACAAGGTTCACAAGATCGATTTCAAGGATCTTCATCAACGCACTGGTGTGGAGT
ACCAAGCCACAGAATGTCATATAGTTGAATGTGAAAATAATAACTCCGTACAATGTCGTG
AATATCTGATAGCAAAAACCTGCAATGAAACCTGTGCTTGTACTGGTGTCGAATGGAAAC
CATTGCCGCAGAGGCAGACCGCCTTCTGGATTGAAATATCTCGTTATAGCACTGTTTAAC
AGAGCAGCGAAGACGCATACGCCAAAATTGACAAGAAAAAACTTCTGAATCTTTTCAACT
TGTTGACGGCTTTCGGTGAGAATGGCGTTCTTCCATTTGACTGATTTTTCCTTAACAACT
CGATCGTTAACAAGGCGGTAAGTAGAAATGATTAGGTCTTCCTTGATAAATATAGAAATG
ATTTTCGTAGCAGAGTTGAAAATAATGATTGCCGTGACGAGGGATTCCGTGCTGTATATC
AGCCCTTCGGAAAAAACCGCTTCCAATAAAAGCTGCACCGGCGTGATGCATACGACTAAC
ATGCTTACGAAAGTCTTCAACCAGGCTTGGAAATTTCTTGACTTCGACCTCATGCTGAAG
CCCGTCATGTAGAATAATTTCTCCTGCTCGGAAAAGAAGCCGTCGTCGAAGAGCTGAGCC
ATATTTCTGCCTCGAAATACTCTCGGGGATTATTGCATAATTCCTTAGATGAACTCATGG
GGGTGGGAAAACATTTAATTAAACCCCTTCAATGTCAGAAAGTTAGCGATT
>c67957_g1_i3 len=1726 path=[2805:0-704 3501:705-720 336:721-889 @401@!:890-1334 37:1335-1479 1070:1480-1491 722:1492-1517 4735:1518-1518 4303:1519-1725]
ATTTAAAATAAATCATAACCATCGCTCAGTTCTGGCAACATTCTTATAACTGTTGTTGGT
TATTCTTTAACTCAAAATGACCTACTGGAAAGAACTACGTTGGCTTAATGCTTTCGGGTG
GTGGCCATTATATGAAAAAAATCCCAAAATAAGAAAGCTTTACAGATATTATGGCTATGC
ACTCTTCATATCTGATTTTATCCAAGTTGGGCCAGAATACATTGCCCTTTTTGTCCGAAT
GAGGGAAGGCAGTTTTAGGAAGACAATTTTAAACCTTAATACAACACTAGCCGGGACAAC
TTGTGCCATAAAACTGTTGCATTTATTCCACCAAGAAAATCGGATTGCAAATATCATAGA
TGAAATTGACGAATTGGAGGCCCGTGGCAGTTCAGAAATCGGAGACAAGATTGCACACAT
CAAAAAACCGATTGAGAGGAGAAAATCTATAACATGGAACATAGTGCAGACATTTGTCGT
ATTCTCATTACACTGGTTGGTGACACCGATCTTAATGGGTTTGCAAGGGGTCAAGCGCCC
TATCATAGATTCTTGGACTCCATGGACACAGGAAACTTGGTCGGGCTGGGCTTTGACTCT
GGGATTTCAGTCAGTTCATGTTTTCACAGCAATAGTCGGTTTGTTTATGACAAACTGTCT
TTACATTTCAATCTTAGAAAGCATTTTACTCAACTTCAACATTCTCCATCAAATGTTGTT
AGATTTGGACTTTGAAAAAAATACATCAAAATTTGGAGATTATATTACATATCATCAAAA
TCTTTTGAGGGTGACCAAAGAAGTGAATAATATATTCGGCAGGGTTCAGCAGATGCAGTG
TATAACGGTGATTGCTATATCCTGTTTCAGCGTTATTGAAATAAATGAGAATACGCCTGT
CAACAGACTTCTCAACCTGATTGAGTTGGTCTCTAGCGTCTTGTTTTTCTTCTTGTTGGA
CTGTTATTTGAGCCAGAGCGTCAGCGAGGCCTCTTCCAATGTTGCGAGATGCGCTTATCA
GAACAACTGGTATTTGGCTTCCTTCAAGGACAGAAAAGCTTTAAAACTTATGCACGAACG
TTCGAAAAAGCCCCAGATGTTCGGCGGTTTTATAATTATTGAGTTGAACACATTTATCAC
GGTAATAAAGTCAGCGTTCTCGTATTACAACTTTCTGAAAGCGATTGATATCAAGACATA
GGATATGTCCTGGATCATATGATTTATAATGTCTCTTAGTCAATCACTTAGTGATAAATA
ATAAATAGATGCTGGTGGAATTCCCATGAATAAATGAAAATCGCAAATTGTGTCAGTTTT
TAGTAATATCCGCCATTTTTTTTCAAATATTTTGTGGCCATTTTTATTTACTTTATCACA
TCTTGCATCCAGCCTAAAAACAGGTCAATTCTATGATTGTTTCTATATATGGAAAATATA
AAATGTAATAATTTATGAAATAAAACTTTCTTATAATTGGGCATACTTGGCCTATTTCTA
TTTTCAATATACACTGCAGATATTCCTACTCATGTTAACATTTCAAACCCATTCATTCCC
TGGTGATACAGCGATTCTTACACGTTATCCCGAACCTTCCATAAACCCTCAACAATTACA
ACCACACCTGAATGAAGTAACAGTTTAGTTCATCGTTTGAAAATCTGACTCGTTCTGGGA
GGACAGAATTCTCAAAATTACATGGAATGCGTTGACATCAATTATA
>c68031_g1_i2 len=1303 path=[19:0-22 42:23-30 582:31-42 84:43-83 1017:84-141 1075:142-162 1096:163-241 1175:242-262 1196:263-301 3885:302-308 1240:309-329 854:330-355 1285:356-368 672:369-449 1378:450-1049 448:1050-1302]
ATTGGGGTCTAAGAAGTATGGCCGAGCAAAGTACGACACTATACCCAATGTAAATTCTAC
AAAGAAAATTACGGACGTTACATGTCATGGGGAATGTTCCTGCCGATGTCCAGGATGCAA
AGACCTTTATACTTTTTCATCGGCACCATCCACCTTCCAGTCGTTTTTTACACATGTTAC
CTCATCTTAGAAGAAGAGTTCGCCGATTTTACAGAATTGATACACTTCGGCATCCTGCTC
ATCCTTTCTACAACTGTGACGAGTTTTTTCAATTCGGCACAATTGGAAAATTTAATATGG
TATTACGAATCGGGGTTGGGAGATTATGGCGACACCATTGATAAAGTTTCTGCCAAAGAA
ATTAAAAAGGTCAAATCCAAATTTTTAAAAAGGAAAAATTTTCATTCTTTGTTTATGTAT
TACGGTCTTTACATGGCCTCTTGCTCACTCGGATTATTAAGACCCGTATACGAATGGTTG
TCGGGCAAATACGACAACATAAGCTTCAAAGATAATGTGGACAGAATGTTGCCGCTCAGC
GTTTGGTACCCCCTCGATGTGACGAGTTGGCCCGTACATATTTTTATGACGTGCTTGGAG
TATTATATAATTGTCCAAACGACTTTCTTAGTGATAGGTTCCAGTATTATATACATCTCC
GTGTCGGAAGAGCTCTGCGCCCAAATAGCAACCCTTAAAATCACAATGAAAAATATTACC
AGGAGGGCGAAACACGTTGGCAAAGGCGTGACGACAAAAGAAAATTTAAGAGAATGTCTT
AGACGATGTGTTATTCATCACTGCAGAATAATAGAGTGGTTCGATATGTTTCAAAAGTTT
TACAGTCGCCCTCTCTGGCTCATTATGACAATTTTAACTTATATGATTTGCCTATGTGCC
TTTATAACGACTATGAAAGCTGACTTAACATTCAGCAATAGGGTAACCTCAGTAGCCTTT
CTCGTTTTGGAAGTATTCTACTTGCTCGTTTACTGCTGGTACGGTGAGGAGATACGATCT
GAGAGCGGTGATTTGCATTTCGAAATTTACGATTCCGATTGGATCGATTTTCAAGTCGAT
ATTAAAAACTACCTTTTGATCATCCAACAAAGAGCTTATCATCCTTTGAAAATGTACGGC
GGCTTGATTTCCGCAGATCTGAACACATTCAGCACTATTTGTAATACGGCTTACTCCTAC
TTTAATCTACTCAACGCATCGCAAAATTAATGAATCAAATAAAATTTATTCTATTCTTTC
ACCACACTTTGGAGTTTAATAAGTAGATCACATAAACATAAAT
>c68497_g1_i5 len=1430 path=[1409:0-192 @1602@!:193-301 1711:302-332 @1742@!:333-785 2193:786-829 3660:830-878 2237:879-895 2254:896-978 3976:979-1083 2442:1084-1429]
GTGCAGAGTCGGTTGTATGACCTGTAATTGTACAGCGGTGTGGAATTATTAAATTACATT
TCCGATAGACTATGAGCGAGCAGTCGAGTTTTATCAGTATAACATAGCATCATGATGTGG
AAAGTAGCGAGCTACATAGCTAACGATGATAGAAAGACAGGTTTCACTTATCACAAAGCA
GCATTTAAACTATTAGGACTTTTTTACTGGGGAGAAAAGAATTGGTTTCAGGTGTTTTAC
GAATGGTATCCGATAGTCAATCTGGGTATCGGGGCGACATTACTAACCATCGATGTTATT
CAGAAGGGTCAGTCTGCTTCTAGCAAAGCCTTCATTGAACTCGTGAAAGGATCGGTTTTG
GTGTTCACTCTCTACTTTGCCATGGTGAAACTAGTCCTTTTCCAATTGTACAGCAAGGAG
ATCCGTCAGGCGATCGATTTTTTGGAATCTTTGCCTAAAATTGGTGGTACTGACACTAGC
GCCAACACGAGAAAGACTCTCGTCAGGTACTCAGTGCTGTTGCTGACTACCGGATGCGGC
TGGGCATTTTTCAACAGCATACATACAGGTTCTCCATACGTGTGCTACTGGCCATTTGAG
ACCCCTAGGCCAAAGATATTTTTTCTGCTCCTCGCTTTTGTGCAGAAACTCATGGTAATT
GGCTACTGCGTAAGCGCTCATTCCGCTGTGGATACGTCTTTCCCAATGTTGGTGACTTAC
ATGGCATATCAAGGGACGAGGCTTGTCTCACTTCTAGAAACCTTAGGCAAAAATAAATAT
GAATACAAAAAATTCAAGGAAGGCGTGAACATACACATCAATATCTTAAAGTAAGCCTAG
TTTCATAAAATTTTGCCGAGATTGTAAATTTTTTTTCAGATCTATGGGATATGTCCAATC
AGCGTTTCGCGTACTTTTCATGTGCCAGGTCACTTATACGATCGTGCACGCTTGTGTCAT
CGCCTTCTCAGCGCTAAAAGTCGGCAACATAATGTTTGTGATTACAAGCCTTGTTCCGAT
TCTCTGCTCGGCTTACATGCAACTCTTCATCTACTGCCAAGCAGGCGAAAGAATGACGGA
CATTATGGACAAAATAGCTGTCGCTGTATGTGACAACACTTGGTACGAGTCAGACTTGAA
AATAAAAAAGAGCATGATTCTAATGTTGCAAATGGCAAATAAGAGTGTCACCATGAACAA
ATTAGGGGTCTACACGGCATCTTTAAAGACATACTTGAATAGTGTACAAGAATCATTTTC
TTGCTTTCTCGCTTTAAAGACGGTGTCTTCTAAATTGTGAAAAATACACATGCCTGTTTT
TAGTTTCAATTAATGTTCAATATGTTCTAAAAAAGCACTATCACTAAAATAATATAATAA
ACCCAATTAAAATCTTGTAATTCATTTATTTATTACACCCAAGTGGAAAT
>c68734_g1_i8 len=1238 path=[10094:0-22 10684:23-24 @10686@!:25-1139 248:1140-1237]
GCTGCTTGTCTGTGGAAACAAGAAAATTGTAATGACAATTCAAATAAATAACAATCGCAT
CATGGCCATTGCTGTGTATGCTGATTGTAACACCCCTCCAAGTTGTGCAAAGTTAAACAC
AATGAAATTTCTAAAATGTAACTTCAGGGGCTTTGACATCATCAACATTTGGAAAAATAC
AGTTTTCCTGTTTTCTGGACTTCTTTGATGCCACAAGTTCTGATACAGCGCTCTGAGTAT
AGTTTCACTCTCTGTTTCTATCTCCTGGCCGCAATAGCATATAATAAAAGGTAACTCCCA
AATAAATATAAAGACAACAAAAAAAACCAGAAGGTTTGAATCCAAATTTTCAAGACCAAC
CAAGATTTGATATCCTGTGAAACATGCCTGAAGAGAAGCACTTAATATCTCTAGTGTTAT
CATTGCTCCATAATTTTTATTCATCAATGCCACTAACTGAATTACATCTGAATGAATTTT
TATAGTCTCCCTCTCGACTTTTTTAGAAATAAACTGTGGCTGCTTGCTCAAACGGTGAGA
AAGAATTTTTAAGCAGCTTACAACATGTAAGGAAACACTAGCAATGCTGTTAAGATAAGA
ACTTTCAGTGATTATTGCCATTGATAAAATGTATGAATGAAAGACGAATGACAATAAAAT
AGAACTGAATGGTGTCCACAACTGGAAAGGATTTCTAAGCGGTCTGCCAGAAAAGTAGTC
AAGTACATTGGAAAAAAAATTAAGTGGCATGTAACATAACAAAGAATAAACAAAGACTTT
ACAGAACTTAATTCTTATTGAATCCATGGGCTCAAAAATTTCACGTGCCTTTTGGTCTGT
CAAGACACTTTCCAAAAGTCGGTCGGCATCATCAAGCATTTTTGCAAAATCATTTTTGTG
AGTTGTGTATTGCTTCAGCACAAGTTGCACTGACACAGAGAAAATGGCCCATGCTGTGAA
TGATTTTGTCAACTCAGACTGAATGGCAAACATGAATGAAATGATACCGCACACAAGCAT
AGTAAGTTTTCCATTGAAAGAAAGAAGTTTAAAACTGAAAAAATGGTTATAAGAATTTTT
CATTGGAATAATGCCTGCCAATTGCAACCCCAATCGAGCAAATTTGATACATTTTGATTG
CATTTTTGCAATATTCTACCCTAGGTCATCAAACTTAGGTCATCAAAAGACTAAAGGCTT
TTTGTTGATTTTGCAAAGCATTATTATAATTGTGCTGC
>c69219_g2_i1 len=1500 path=[553:0-73 627:74-142 694:143-760 @448@!:761-903 1452:904-910 @1459@!:911-1277 1824:1278-1295 @310@!:1296-1393 1935:1394-1394 1936:1395-1499]
ACTGTCAATACTTGTTCGACTAGAATAGGAGAAATCCATTTTCATTCGCATGAAGAATGG
CGGTGGATGTAAAGAGCCTTCAAACTCCATCACAGCGTATATACGCATTCGCCATCATCG
GTGGGATGGGATACAATCCGAGGAAAAAAAACCCACTTGCTGTTTATTGTTATGTGTCAG
CGATTACGTTCTATTTGTTTCCGTCTATCATTGGTTCTTTCTGTCACGTATTCAGCGACG
ACACCAGTGCGATGAGAGTCGAAGCGTTCCAGATTACATGTTCCGTCTTGAATATCCTTT
TCAGGCACCTCAACGTCCTCTTGAGAATCCGGTTCGTTATGCGTATGGTTGAAGAGTTGG
ACGAAATGTGGGCAGAAATGATCGGAGAAAATATTATACCCGATGAATTTGTAAAGGTGG
ATGCTCGACTAAAACGTTTCATGGTGTCCAACTTAGTTTTCTATTTGGCTCCTATGACTT
TGATCGTAGCCGAATGGCTTAGAATCAACTATGGTCTCTCCGCGGAAGAAATTAGATGGC
TGTATCCGATAAGTACTCCATTTCCAAACGAATGGGTTTATTCTGTATTTCTCGCCCAAC
TGCTTGTCTCCCTAGTGGTTCTTATGAGCGATGCTGGTTCCATTAATATTCTTTATGGTG
CTACCTTATACATCGGCCACTTCCTGAAGTGCCTGCAGGAGATGGTGAAGACGAGAGAAA
ATTTCGATGAACGCATTTTCAAATTCCACATAAAAATTTTGAGGCAAGTTAGTTACTACA
ACAATTTTTTTTCGGCGTCTTGCTTTTTCGTCGTTCTAGTAAACGGCTTTGAAGTATCAG
TGAGAATTTACCGTGCAATGACAAATGAAGGTAACGATTTTTTACAAAACGCTATATTCT
CGCTAGTGCTGTTATTCCCGCCTTTCGTGATCAGCTACTGCGGTTCCCACCTCTGGTCCC
AGAACGAGATACTGTTTCTGCAAACGTACCAAAACGAGTGGTACGTCCAAACAATCAAAA
GGAAGAAAGAACTGTGGTTCTTGATGAAAATTGCGTCCCGTCCTGTAACATTTCATTTCC
ACGACTTATGCACGTTTGGCATGCCACAATTTACTTCGTTCTGTCAAGGAATATTATCAT
ACATAGCGCTGCTTAAGTTTTTCCTAAATGAGAGATGAGAAATGAAAGAGAAATTCATAG
AACGCAATTAGCTTGTTTGAAATTAGGGCTTACGATTTCATGATTTGTCACACCTTGTTG
TTTTGCGGTATAATATTTGTTTCAGTTTTAAAAAAATTAGCACGTGTGTATGTAATACGT
AATTTTCAAATTAAGTTGTGTTACGCTAAAATTAAGTTGTAGCATATAGTGCAATTAAGA
TTTTTTGCTTCAAATTTTTTATTATTCCATAACATACCAGTGAATCAAAAACCCAACACT
GTAATATTTTTAAAAAATATTTGTATAGTATTGTAATATACTATAAGAGCTAGAAATAAA
>c69321_g1_i2 len=2318 path=[1657:0-0 1658:1-36 1694:37-40 1113:41-50 1123:51-66 15080:67-73 15087:74-74 15107:75-81 15114:82-88 15121:89-91 15124:92-94 15206:95-104 15225:105-105 15226:106-111 150:112-116 155:117-130 15268:131-140 15278:141-147 15285:148-148 15286:149-150 15288:151-154 13737:155-210 3357:211-260 13841:261-279 3483:280-281 15355:282-284 15358:285-308 15382:309-316 15390:317-319 1…
ACAAGCATTGATGGCATGTATTTCCGCTTGAAAGACCGAAGTGTACTTCTCTAATGAGTT
TGATTGCTCATGTTTTGGGCTTGTACAGAAAACGCCCGATCCGGTTCCTTCGTTTGATTT
GGAGCCATCTGTATACCATATCATTGTATCTGATGCTGTCGTGTTCTTCCTCTCCTTTGT
AGTCCGTTGAGACTTTATAGGAAGTTGTGGAGATTGTTTCCGGGATCATGTAATCAGTCC
CCATTTCTAATAATGGGAGTCTGATTTTGTTGATTACGGTTGTATGCCCGAATTGTTTAG
TTCCTTTCCAATTTAATTGTTTCTGGAACCTAAGTGAGCTTTTCCTAGCATCTCAATGAC
CTAGTGACCTCTTAAGAGAAGGATCAACACGAATCACTGAACTAACAATTTAAGAAAAGT
ACAGCCCAAAAGCTCCAGAGCTTGGGGTCAAAAAAACCCCAACACCCTGGGCGTTGATAT
GAATTCTGCTGTTGTGAACCTCCCCTGTAAAAAGAGTGAAAAAAAAGAAAAGAAAAAACT
GGTACATTACAGATACAGCGTATTAAAAAAGGCATACAAAACCTTTATTTGCATTGGCAA
AGAAAATTGCGAAAAATGAAATTGGCAGTAGTAATATAATAAAAAATTGATTGTGAAGAA
CGTTCTCAATGTGTGTCAACATTTAAAATAGCTCATGTCTCATCCGGGACAAACAGTGAA
GGTCATATTTAATTCATAAAGACTTTTTTGCTGCACGCGAAAAATAGTATTAAAATACAT
TTAAACAAGGAGGTGCCAGTTCTACGATGGAAATACTTGAGAAAAGGTTCAACTGTTATT
TGATGGATGAAGTTGAAAAATTTATTATGAAGGAATTTCACTATGTTCTGCAGGTTTCTG
CTTTTTACTTGTGCCTGAGGGGTAAATGGATCTATTTTTCGATATTCCAATTTATTCTCT
ATCTTTTTATTCTGGGGACATTTATAATTATTGTATTTTACACGATGGTACTGATGAAAG
ATTTCCAACTGAGTATTGCGGTTCAAGCTTTTCATATAATGGGCGGAGCCTCAATGACCG
TTAATATATCACTCTGGATGAATTACAATCGAGACATACTGTCTGAAACGTTCACCATAT
TTCACAGCAAATTTTATCAATACGATGAAAGTTTTGATTCGAAAATGGTTGAACCTTGGC
TGGAGGAAGTACAAATATTTCAGAAAAATATGTTCCTGTATGTTTCATTTATACTTTTTG
CAATTGGCTTGCAAGTAATTGTTGGTGGTCCCATTGAAGATATGCTTCAAGGTACTGTTA
TAGAAGAGACTTATATCATTAATGTCTACATGAAATTGCCAATTCCTCTATATTTTCCAT
TTTTAATAACAAATAATATCGTTAAATATATGTGCTTAGTATATGAAATTATTGTCGCAT
TTGTTGTTCTATCTGTGCTCGGAACTGCTGCGATATTTATGCTTTATGCCACCCACTCAG
TAAATGTCCAATTAAGGATTTTAATCTATTCTATAAAGAACATCGAACAAAGGGCTTTGA
ATAAATGCAAAGTGAAATACAATGATTTTAAAACATATCAAAACATCATTGCGCTATATT
CAGACCCAAAATTCACAAAGGAATATGAACAGTGCATTAAAGAAAATGTACAGCATCACT
ATCAAATTCTAAGGGCTTATGCAAAAATTGACATTATTGAAAGATGGCCAATGTTTATCA
ATATATTTTTTATTTCTATTGTTATCGCTTGTGCTTTATTTTCATTAATCAAGGGTGAGA
CGAGAATAGCTCCTCAATTATTTTCCTTTCTCCTCCTCATTTTGGAACTCTCAATTACAA
TCGTCGTTTGCAAAAGAGGGCAAGATTTGAGCGATCTGAATGATGAACTATTTCGGTCAT
TTTATGAGACGAAATGGCTCTACTGCAGTAAAAATATTAAACAATCAATCATAATAATCC
AAGAGAAATGCAAAGCTCGTCTTACCTACAAGGCTGGTGGTCTTGTAGACATCAATTGGG
AACTGTTTGCCTCACTCATGAACACTGTCTACACTTACTTCAACCTTATGCGTGCGATGA
CAGATACTACCAACTGATTCCATTGGATATTTTATCAAGGATTATTACCTCAAACTTTCA
ACCACCACACTTTTAAGACATTTATTTTTATATTTATAGATATTTAGACATTTTGGCTCT
TTATTAAAAAATCAAAAGATATATTGTACAGTTTGGTATGACTTCACAATATAAACTGAT
GTAATGAATTAATATTAAATAAAAACTCAAAATAAAAA
>c69887_g1_i2 len=2479 path=[1328:0-134 1463:135-309 1638:310-403 14070:404-408 1737:409-412 1741:413-456 1785:457-640 @1969@!:641-1065 2394:1066-1325 14165:1326-1338 6190:1339-1377 8074:1378-1400 @14197@!:1401-2453 14374:2454-2471 2707:2472-2472 6508:2473-2478]
TTCAAGTGTAAACAGTTCAAACAGCAACTTGTTATTAATGCTTTTATTATTGATAGAAAG
GACTAGTCTCGTACTAGCTGCTGTTCCACTTCAGTTAGTACCAAGGTGTCGATATTCTGG
TGGTCAGATGGGAACTGTAAAAACAGAACTCACTTTTGAGGATTTGACAGGTTTCCGGGC
CCTACCGATCCAGATGTCTCTTGTAAAATTGATCTCACTCATGCCCAATTCGTTAAATAA
AATTACTAAATTCATAATTGATATATTGCTTGTATTATACTTGATTGCTGGTACTATCCA
AACTTACAGTATCTTTGGTGGATGGAAGGAGGCATACAATCAAAAGCATTTCCTTAAGGT
TTCCAACTCTATAAACTACACAGTTCTTTTTATTGATCTACTTCAAAAAATCACCCTCTT
GAGGTTCAACACATCTGCGATAGAAACACTTGGAAATTGGGCAAAAAAAGTAAAAATAAG
GATCGGAAATAATGAAACCAATCTAATAAAAGTTGTCAGAATTGTCAACAAATTTCATTC
TGTGACAAGTAACATTGCAGCACTATTTTGGGCATTTTACCCACTGATCACAGGCAAAAC
TATATTGCCACTTAAATATCCATTTTTAAGTCAGTTTTTATCAACAATTTCCTTTCCCGT
GGAGTTCATTATTTATACCGGCTTTAGTACAGTCATCTCCTATGGCGCTGCGGTTTTTCT
CTACGCTCTTGCTCTATTCAGTACAGAAATTCACAGATTAGCAGACGACTGGGCCAGCCT
AACTTACGATAGTAAACAGCCTCAATTGTATCGACAACAGTTCAAATTACTTGTAGAAAG
ACATGTTGAACTTCTTAAAGTTTTAGTTAATATCAAAAAGTTGCATGAAGGTGCATTTGG
TTTTCAAATTATCATAACTATGTTATTGATATTCACCGGTACTTTTGGAATTATAAAGCT
CGATGATGATGCAGTTACACTCATTATAATAACAACTCCGTTTGGGGTCCTGACGACCAG
TGAATTTTTCTTGATGTGTTGGATCGGCGTTCAAATTACAGACGGTTTTTCGAGTATTCA
CCAAAAATTGTACTTCACCAATTGGTATGATACCCCTGCGAACGACAAGCTCAGTTTACA
GATTGTTATGGAGTTTTCTAAGAAGCCGATTATTTTGACTGGAGTTAAAATATATACTGC
TTCATTGACTACTTTTGGAAATGTTATGAAAGAAACATTTTCATTGTACACTGTACTCAA
AGCCCTCATGGGTTAATGCTACAACTTACATTTAACAACATGGCAGTCTGCAAATTTTAA
ACATACATGTAGGATGTTCACCGCCACTACGTCAACGGAGGCCCTACATGGCGGGAACTC
TGTCTCTCCCCTCTATCTGGACCCCAGCTGACAGTTTTAGTTGTTACCACCACGCGGTCC
TACGAACACGTTTCTTTTTACGCTAATGTATTTTAATGTTAACTAGTTATCCTTTTACTT
TTGTTTATGTGTTCTTTACCAATAAACTTTAAATCTTTATCTTTTTATTTGTGGGAGACC
TTTAATTCCCTACAATTTGGGGGTCCGTCTTAAAAAAAAAAAAAAAGTGAAATTGAAGTG
ACGCGTTCTCATCAAGCAGCATCATGTCACCTAAGGCAAAAAGACAAACCGATTTCGGCG
CAGATGGAAACCAGGTTCGTTCAATTTCTTTTCGCGACGTGGAGGAAGCGATTCCCTCAT
TTTCGGGTGATGATGACTTCGATCTGCGTTCTTGGATCGCAAGTTTCGAGGAAACGGCCG
TATTATGCGAATGGAACGACACGCAAAAACTCATTTTTGCCAAACGAAAACTGGTCGGCT
CGGCAGCGATGTTCCTAAAATCAGAATCAGGTCTGATCTCATGGAAACTGCTGAAGGACG
CCCTTGCAGCCGAGTTTGCAAAACCACTGAACAGCGCAGAAATCCACACGCTTTTATCGA
CATCAAGAAAACGGAAAAATGAAACGTTACGACAGTACTTTTACCGCCTTCGCGAGATCG
CGAATCGGGGTAAGTTGGACGACGATGCTTTATTTACATACGTAATCAAAGGGATTCCGG
ACAAGGAATTCAATAAATCCATCCTCTACGGGGCTAAAAATGTATCAGAATTTAAAGATA
AAATGACCGTTTACGAACAGATGATGAAAAACAGTACCCCTACAAAAAGTGATACGTTTC
CGACTACTCCAACACCGGACAGGAAATCCGTTAAACAGCCTACGACCGAGAAAAACTGCT
ATTACTGTGGATCGAAATATCACATCTCAAATGCATGCGATTCAAAGGAAAAAGGTATAA
AATGTTTTAATTGTAATAAATTTGAAGGTCACATTTCCAAAAATTGCCCTCTGAAAACGA
AATCACCAAATTGTTATCTCACAAAAGGACCGCCAACCCCTCCCCCTACGATGATTTCGT
CCCTTCATTGTGAGACTGT
>c71193_g1_i1 len=1354 path=[1332:0-1353]
CGAGCATCAGTTGTTTTTTTACAGCTTACCTCTTTTGCTATTCGACGGTCGTAAGCATCA
AAAGGATAGATTTAGACGGGATAGCCGATTCTGTCGGGTTCGTCCTCATATTCTTAGGCC
TAACATTTGTTATCATAGATGGATACGTTCACACTAAAAATTTCGACCAATTCTTCCATA
ATGTCGGCTTAGGATACTACAAGTACCAAGGCGAAAGAATAAAGGAAGAAGAAATTAAAA
AATTTAAAGAAGAAGCTGACAATAAGCTTTTGTCCGTAATAAAACCATTCATAACAATAC
TTTACGCAATTACTTTTACTTGTGCCGTGATCCAACCGCTGATATATTATTTGATAGATC
GTAAAGTAGATCTGACAATCACAAAGATTATTTATCCACCTCTTGAAGTATATTTTCCTT
TTTCTCCTCACACCACTTTCGGATATTTGGCTGCAGTGTTTATCTTCTTCGTAATCTGCA
TTATCGTAAATCCTCAGATATGGGCCATGGATTTCCCGTACATAATAATACTGTCATCGC
TTACGACCCAGTGGAAGATACTCAACGATTCCGTCTCAAAAATTCCACAAAGGGCTTTGG
AAAGGTACACAAAAAAGTTTGGAAGTCCGGAGTACCAAAAGGACATTTATCAAGACGATA
GGTATCAAGATTGTATATACGACTGTTTAATTGAAAACATAAAACACCATCAAGCTATTG
TAAAAACAAGAAAAATTATTTCTCCTTACCTATCTTACATTTTTCTGATAGTAATATGGA
ACTCATCACTTATGTTAGCATGTAATGGAATGGTGTTGGTCGACGCAAAATTGGACGTTT
TATTCATAAAATACGTTTTAATAATAACAGCAGAGTTTGTGCACTCGGCATTTTTCTGTT
CGTTTGGGCACGAATTGACAGTCGAGAGTGGAAAAGTATTCCACACTGTTTACGCTTTTC
CATGGTACAGATGCAATACCAAAGTGAGAAGGGCACAACAAATGTTCATGCTCAATACGA
TGAAGCCGATGGTAGAACGTGCAGCAATACTAGGCATAGCTGCTTCAATGGAGACTTTTA
ACTCGATATTAAGCTCGTGTTACACCTACATCAATCTTCTGAGAAAAAGCGCCTAGAGAC
AAGCACTTTTCCAAAAGTATTTCTAATTGTCAGGAAAAGTTGGTAGTGTTATGTTCAATT
TAATGAAATCCGCACATTTTTTTGGTTTTCCATTTTTTGGTTGAAGAGCCGACCCGCGTT
TTGGAATGATAACGATAACAATTGGCAAACCAACGATGAGTTTCTAAACAATAAAATAAT
TTCTTCATTATATTGTTGTCTGTTGCCAATTGGG
>c78518_g1_i1 len=253 path=[231:0-252]
GGAACTTCCAATTCCATACTGGTTTCCATTTAATCTCGACACTTTTTTCAAGTTTTCTTG
CGCTTATTCTTTCGCGAGCTTTGTGTTCTTCATCATTTGCTACACCCAGGACGCCGTAGA
CACATTGCTTTTGCTCATTGCTGGTCAAATATGTAGGAGGCTTGGTGCAATCAGGGTAGC
TCTCCTTTCAATTGGAACGGAGGAGCCTCTTAGAAAAAGAGGCTGGAAAAGGCCCAAAGC
AATGGAGGATTTC
>c85270_g1_i1 len=587 path=[1:0-586]
ACGTCTTCGTGGACACGCTATTTCTCTTCATTTGTAGTCAGATTTGCCATAAGCTTCACG
TTATAAGCACCACTTTAACAACTGTAGGGCCACAGGCAGAGCAAACTAAGGAGGAATCGT
TAGTACCGTTCGACGAAAGCGATGAGAAAAAGGTTACTGCATCCATACAAGAGCACATCA
AAATGCTGCATATTATCAAAAGAGTGGAGTGGTTATTCAACGAGATAATATTTTTCCAAG
CGTTCTACACTTTTGGTAGCCTCTGCCTCATACTTTTTGCCTCTTCCCAGACGGACAAAT
TGGCTGAAGACGCTTCCAGGCTTTTTGCTATGACTATATCACTGAGCATGGAACTATTTC
TGTTCTGCTGGGCCGGAGAAATGATCAAATCTCACTGCAGTGACATACATTTCGCCTCTT
ATAACAACGGATGGTATAGATGCGGGAAAAAGATCAAAAAAGCTCTGATGATAATTGCCA
TTTTCGCTTCAGAACCGGTGACTATGAAGAGCGCCAAATTGTTCCACCTCACATTGCACA
CTTATGAAGCTGTGGTGAGAGAGACGTTCTCATATTACACACTCATG
>c86663_g1_i1 len=1372 path=[1:0-1371]
AAGTCGATGAAAATTAAGCATGGGGTTGTTACATTCCAAGTGGGACGAGGAAGTCGGAGA
ATACAACAAGAAAGTTTATTACAATTTACTATGGCTTGCTTGCATTTATCCAAAAACAAA
AGGCTCGTATCTTTACTTAACCATATTCCAGTTTACGTTCTTTACTTTAATCTGCGTCCC
TTTTTCCATCCTTTCTATCTGCACGGCTTTCATGTGTTCGGAGGATTTTATATTCGCATC
CGAATACTTTCTGAACGCGTCTTTTGCCCTTTTCACCCAGAGCATCTTCACGTTCATTGG
CATAAGGGCAGACGCGAACACGACCATCCATAAAATAATTATAAAAGAATTTCCGAAATA
CAAAAACATCGACAGATCCGTGTTGGCTAAGATAAACGAGGTGAACAAAGAGCAGGAAAT
ACACCTAAAGTTGCTGGTATTTTTCATGTCGCTCGCCGTACCCAACCTTCTATTCCTGGA
ACCTTTCCTGGAGGATCTCTACGACAGTAAATCGATTAAAATACAAAACGGTGATGAAAG
GTTAATCATGCCGATGTGGAGCCCGGATCCTGAAAACCTATTCGTCCATTACGTAATTTT
CAGCATTCAAATATTTCAGCCGTGTATAACTTCTATAGTTTCACTCACTGGCATATTTTT
TTTCATGAATTTGTCTCATTCTCTCATTGAACAGCTCAGAATATTAAATTGGTCGATATC
TAACTTGGAGAAAAGAGCCAAAAGTCATTATCTGTCTGTTATAAAAAATGACAAAAATAA
TACTAAGTGGACTTACATGGACTCAATAGATCTGTGCCTGAACGAAAATATCGCACATTT
AAACATTTTAAAAAGGTTTAAAAAAGGATTTCAAGATGTGACCTCTCCTACTTTGTTCTG
CGTGTTCACACTGGCGACCTTTTTTATTGCCTTCACCGGCTACGTTATCCTAGAAAGCGA
AGGACACCCTGGAAAATTGACGTTTGCCGTCAACGTGATCATAATCGAGGTGTACTCTCT
TGGATTTTTCAACACTTTTGGCCAATACGTCATCGACGAGAGCGAGAAACTACGTCATTC
CGTCTACGGCGTAGACTGGTACCATTTGGACAAAAGGTGTTGCAAGAAGTTACATATTTT
GCAGACAATGTGCCTGGAGCCGATGGTTCTTATCGTTGGAGGACTGTTGCCGCTCAACAT
GGCTTCTTTCCAGAAGGTTTTAAACTCGTCTTACTCAGTTGTTAACATGCTAATGGCTTT
TAAATGATTGTTAAATGTAAAGATTAACATTTCGTAAAGATTGCCTATAAATGAATTTAC
AATGTAGATCCAAAAATTTGAATAAATATGTATGTTTCATAATCACTATCAT
>c86795_g1_i1 len=939 path=[917:0-938]
GGGAGTCGGTTCGATAAAATGGGCTGTGTCTCCAGCTTCTACGATCGCCTTGAACAGGAT
GGAAGCGAAGCGATAAACGCACAGATCCAAGAAGAATTTAATGTTCTCCTCTCTCTTTCG
TGCTTCTACATGAAATTGGACAAAAAAAATCGTTATTGGCAGACGTCACTTTGCTTTGCC
ATATTTTTTTTCTTGACGTACCACTTGGTTCAATTTATGATAACAGCATACCTGGCCAAG
GATCAGTTGGTGACTTTAGCCTTTTCGTTGTCAATTGCGATCACATATTTATTCTCTACC
TTGCTAGCAGTTCTTGTCATTAGTTCTCGACGTGATTTGAACAAGTTTATAAGACGATGC
ATAAGCAATTTCTATGAATATAAAAACGAGGATGCTACGGATGATGCTGAACGACTACGG
TCAAGGGGTAAAAAGGAACGAATCGCCTTACTCATCGGTGGTCCGATTAGCGTCGGTCTT
TGCATTTTGTTCGTCCTGTTTATGACCCCTTTGGTCGACAAGTATTCACCAGTGAAATTG
TCCTTAGAAGATATCCCGAAAAGCATTAACGTACAATTGCCCGTAGCCGTCTGGCTTCCT
GTCCAAGTAGAAGACACGACCACGATTTACGCCCTGTCACTCCTACAGATCATCGCAGCC
CTCCCGATCGGTGTCACCATGCCAGCCGCTATTAGCACATACATGTTTTGCGTCCAGCAA
ATTACCATCCAGATGGAGTTGCTCAACGATTCCCTTGTTCGGCTGGAAACGAGAGCTAAT
CGACTAATGAAAATTCTCTTCCCTTACGCCAAACTTGGACATCTCACAAAACGACACCCT
TACTTCCAGTACTGCGTCAAAGAATGTTTGAAGGAGAATGTCAAACATCACCAATCGATT
CTACTGGGTTTTGACGAATCATTTGCCATTATAAACAAG
>c113627_g1_i1 len=970 path=[1:0-969]
GTCGTCATTCTCGTCAAGAAGATACGATAGAAGGAATTATGAGATTGAAAAATGAAATTG
AAAGCTTGGATCCGAAAGATCGAGCTGCTTTGGAAAGGGGCCGGAAGGAGAATTTTTATT
TCTTGCTACATTTGTGCGGATGCTATTTGGACAGTTTTTCAGCATACATTAAAATGTTCG
TATTTTATTTATTTGGAACGGCGTTTTGTTTGTGCATAATAAAAACAATACTCATTGCTA
AAAATAGCAACATTGTGCTTACCTGCGAAGCAATCCACAACTTGTTTCAGATCGGTACGT
CTTTTATCGTATTTGCTACAATGCGTTATTACAAGGAACTGATCAATTCAACGATGATTA
CGATCGGAAAGAATTTTCACGATTATAAAAACACCCTTGATGACGAGACCTTTGATGTGA
TTACATCGATACGCCAAGAAGGAATTAGGAAGAAGAAACTAACAGCCGTTTCATTCAGTT
TTTTAGGATTTGGATCAATGGTTTATTCCTTTACGCGTCCGTTTGTTGATTATTTACTAG
GATTGCCGATGAAACAAGAAATGGATGTCGTAAATTATCCTATGACAATGTGGAGCCCGT
ATTCTGACGATATTATGATTTCAGTGACATTCCTTATGCAATCCTTGATATTCACGTTCG
TTATTTCAGTATGGATTGGAATGGACATGACTCAGATTTGTTTTCTCCTTGAAATTATTA
CAAACCTTAAAGTTTGTATCGTATCATTATCAAATTTTGAGCAGCGTTCTAAACACATTT
TTACCTCTACCATGGGAAGAGCGCCAGACTTGAAGTGCAAGAAGGATCGAGAAAAAATGA
CATTTCTCATAAAGAACAGTTTAAAATCATCGGTGCAGCACCATCACACTATAATAAGGT
TCAATGGCATTGTGTTTCTACTTTTAGCAATGCGAAAATATTCATTTTCTTCTCCATTTC
TTACTTACAT
>c162257_g1_i1 len=553 path=[1:0-552]
GAGAAATATTCAAGACTGTGCATTTCTGTAATACTGATGAATCCTTCAAAAGGTTTGCCA
GGAAGATATGGAGTCATTTCAATTTCTAAAATGAAGAAGAAGAAATCGACCACGATTGGC
AAGGATGAGTAAAAGATCATAAAACTGATCATATTGAAGCTATAAATCTGGATCCATTTC
CAGGTGAAATTTGTCACTTCATGCAGCATGCTGGCTGGTCTATTGAGCTCCTGCTTTTTC
ATCAACTCTTGTAGGTCATGCAGGACCGACAAACCCGTTTCATAATAGAAAAAAGTGTAG
ATGGATTGGACGTTTGTGATTGTTCCGATGACAGAGAAGAACATCACAATCCCGAGGCTT
TTTTTCAATCCTGCAACGTAGCAGGAGATTATCGTCCCAATAGTGCCTAAGGTTTCCATC
AAGTGCCTGAACAATATTAAATATCTAATTATTAAACGGTCGCTGCTATCATTCCTCATT
CCGGCCAGCCTCATTATGGTCATCACCGATGACAAATCTTCTTTAAATATCATTTTTGTC
TAACACTGAATAT
>c200009_g1_i1 len=499 path=[1:0-498]
TGCCATTATAAACAAGCCTCTATTTTGCTGTAATTACTTGATGACGCTGATGATTGCCGT
GAGCCTTACAGGTACCATAAGTTCTTCCGCTACTTACGGTTTCAAAGTCGTCAGTGCGCT
TATGTTCATTGTCGAACTGGCCGCGTTGAGTATTATCCATTTTTACGGGCAGAAACTAAT
GAACCTAAGTCAGGTTCTAAGAGAAAGGCTTTACGAAACCAACTGGACGTCATACAACAG
CAGTATTAGATCAATGTTAGTGATTATGCTCGAAAGAACGAAGCGTCCTCTTGCGATCAA
TCCACTAGGCTTGACATCCATCAAATGGGAAACATTTGCCGCGATATGTAATTCTGCATA
CACATACACTAATTTGATGATGGCATTGGAGGCATAATAACTTTGAAATTCAAGCAAGGT
GCACAATCGCTTGGATGTAGTATTAACCAACAAAATAAATAAACGATAACAAAAATAACG
CAGAGCACAAATATAAAAA
>c205876_g1_i1 len=372 path=[1:0-371]
TTTGTCTGGCCATTTTAATTTCAGTGAATTTAAATAGAGATCAATTTATTGCATTTCTTA
CAATAAATGAAAGAGGTTATTACAATTATGGAAACAACTATGTATACAAAAAAGTTAACA
TGTGGAAAAAAGAAGTTCAACAGTTTGATAGGCAACTTATAATTTTTATCACAATTTATT
TTTTTTTTGTTGGTACAGTTGGTATAGGCCAACCGTTAATTGACATGTACCAAGGCATAA
CATTAAATGTTTCATATGTAAATGGCGTTTACATGAATCTTCCTGTACCGATATACATAC
CATACAAAATTGAAACATATTTTCAAACAATCGGCTTTATATTGTTTGAAATAATTGAAG
ATGGATTAATCG
